# Supplementary material for: Identification of new co-diagnostic genes for sepsis and metabolic syndrome using single-cell data analysis and machine learning algorithms
Source: Front Genet. 2023 Mar 16;14:1129476. doi: 10.3389/fgene.2023.1129476 (PMC10060809; doi:10.3389/fgene.2023.1129476)
Supplement: Supplementary file 1 [file DataSheet4.CSV]

ONTOLOGY	ID	Description	GeneRatio	BgRatio	pvalue	p.adjust	qvalue	geneID	Count
BP	GO:0002366	leukocyte activation involved in immune response	10/117	285/18800	1.17189680317659e-05	0.00975516667347732	0.0086027916439351	BATF/LGALS1/MAD2L2/FES/PYCARD/VAMP8/RAC2/APBB1IP/ITGB2/PRAM1	10
BP	GO:0043300	regulation of leukocyte degranulation	5/117	49/18800	1.31270211075825e-05	0.00975516667347732	0.0086027916439351	FES/VAMP8/RAC2/ITGB2/PRAM1	5
BP	GO:0002263	cell activation involved in immune response	10/117	289/18800	1.32243560869552e-05	0.00975516667347732	0.0086027916439351	BATF/LGALS1/MAD2L2/FES/PYCARD/VAMP8/RAC2/APBB1IP/ITGB2/PRAM1	10
BP	GO:0002275	myeloid cell activation involved in immune response	6/117	93/18800	2.50493494216591e-05	0.0114977389644428	0.0101395143720489	FES/PYCARD/VAMP8/RAC2/ITGB2/PRAM1	6
BP	GO:1903305	regulation of regulated secretory pathway	7/117	140/18800	2.73969008836984e-05	0.0114977389644428	0.0101395143720489	MICAL1/DTNBP1/FES/VAMP8/RAC2/ITGB2/PRAM1	7
BP	GO:0002886	regulation of myeloid leukocyte mediated immunity	5/117	59/18800	3.279838347681e-05	0.0114977389644428	0.0101395143720489	FES/VAMP8/RAC2/ITGB2/PRAM1	5
BP	GO:0008630	intrinsic apoptotic signaling pathway in response to DNA damage	6/117	101/18800	4.00005190645499e-05	0.0114977389644428	0.0101395143720489	MUC1/HTRA2/BAD/PYCARD/SHISA5/BCL2L1	6
BP	GO:0017157	regulation of exocytosis	8/117	204/18800	4.1564352334181e-05	0.0114977389644428	0.0101395143720489	MICAL1/DTNBP1/FES/VAMP8/CHMP2A/RAC2/ITGB2/PRAM1	8
BP	GO:0051258	protein polymerization	9/117	277/18800	5.92554675433631e-05	0.0145702610748292	0.0128490803304556	ARPC1B/PSTPIP1/ARPC4/FES/PYCARD/MSRB2/TMSB10/PINK1/CHMP2A	9
BP	GO:0070997	neuron death	10/117	353/18800	7.21855079062516e-05	0.0159746528996535	0.0140875717534937	GAPDH/DTNBP1/GBA/HTRA2/BAD/PINK1/CDC34/ITGB2/UBB/BCL2L1	10
BP	GO:1904923	regulation of autophagy of mitochondrion in response to mitochondrial depolarization	3/117	14/18800	8.13370189680836e-05	0.0161906548483412	0.014278057454194	GBA/HTRA2/PINK1	3
BP	GO:0097193	intrinsic apoptotic signaling pathway	9/117	295/18800	9.59210583274479e-05	0.0161906548483412	0.014278057454194	CASP4/MUC1/HTRA2/BAD/PYCARD/SHISA5/PINK1/UBB/BCL2L1	9
BP	GO:2001242	regulation of intrinsic apoptotic signaling pathway	7/117	171/18800	9.75496085846767e-05	0.0161906548483412	0.014278057454194	MUC1/HTRA2/BAD/PYCARD/PINK1/UBB/BCL2L1	7
BP	GO:0002274	myeloid leukocyte activation	8/117	232/18800	0.00010242619425069	0.0161906548483412	0.014278057454194	BATF/CST7/FES/PYCARD/VAMP8/RAC2/ITGB2/PRAM1	8
BP	GO:0043299	leukocyte degranulation	5/117	76/18800	0.000111272660948353	0.0164164265785804	0.0144771588349647	FES/VAMP8/RAC2/ITGB2/PRAM1	5
BP	GO:1903533	regulation of protein targeting	5/117	78/18800	0.000125900196880753	0.0174135709810692	0.0153565108563761	STOM/HTRA2/PINK1/RAC2/ITGB2	5
BP	GO:0006839	mitochondrial transport	7/117	182/18800	0.00014378173248328	0.0184432114590475	0.0162645202012387	HTRA2/TIMM17B/BAD/SLC25A20/PINK1/RAC2/BCL2L1	7
BP	GO:1901214	regulation of neuron death	9/117	313/18800	0.000150012564962881	0.0184432114590475	0.0162645202012387	DTNBP1/GBA/HTRA2/BAD/PINK1/CDC34/ITGB2/UBB/BCL2L1	9
BP	GO:0090199	regulation of release of cytochrome c from mitochondria	4/117	46/18800	0.000190013571023367	0.0221315806670901	0.0195171834170262	BAD/PYCARD/PINK1/BCL2L1	4
BP	GO:0098780	response to mitochondrial depolarisation	3/117	19/18800	0.000211663054480971	0.0234205169783194	0.0206538580530379	GBA/HTRA2/PINK1	3
BP	GO:0032388	positive regulation of intracellular transport	7/117	198/18800	0.000241327043804318	0.0244582999924647	0.0215690480586151	STOM/EDEM2/HTRA2/PINK1/RAC2/EHD1/ITGB2	7
BP	GO:0008154	actin polymerization or depolymerization	7/117	199/18800	0.000248855031790415	0.0244582999924647	0.0215690480586151	ARPC1B/MICAL1/PSTPIP1/ARPC4/PYCARD/MSRB2/TMSB10	7
BP	GO:0010506	regulation of autophagy	9/117	336/18800	0.000254198327983139	0.0244582999924647	0.0215690480586151	GAPDH/ATP6V0E1/GPR137/GBA/ATP6V1D/HTRA2/BAD/PYCARD/PINK1	9
BP	GO:1901739	regulation of myoblast fusion	3/117	21/18800	0.000287892533799246	0.0265460907207388	0.023410208669465	CFLAR/CD53/EHD1	3
BP	GO:0006887	exocytosis	9/117	357/18800	0.000396129546752054	0.034701046674886	0.0306018220254661	MICAL1/DTNBP1/EXOC6/FES/VAMP8/CHMP2A/RAC2/ITGB2/PRAM1	9
BP	GO:0001836	release of cytochrome c from mitochondria	4/117	56/18800	0.000407694176930428	0.034701046674886	0.0306018220254661	BAD/PYCARD/PINK1/BCL2L1	4
BP	GO:0090316	positive regulation of intracellular protein transport	6/117	156/18800	0.000434609074327513	0.0356218474624736	0.0314138488812168	STOM/EDEM2/HTRA2/PINK1/RAC2/ITGB2	6
BP	GO:0002444	myeloid leukocyte mediated immunity	5/117	104/18800	0.000482411918212351	0.037536867102508	0.0331026478027207	FES/VAMP8/RAC2/ITGB2/PRAM1	5
BP	GO:0033157	regulation of intracellular protein transport	7/117	224/18800	0.000507794151446038	0.037536867102508	0.0331026478027207	STOM/EDEM2/DERL2/HTRA2/PINK1/RAC2/ITGB2	7
BP	GO:0007015	actin filament organization	10/117	450/18800	0.000508859472695544	0.037536867102508	0.0331026478027207	ARPC1B/MICAL1/MAD2L2/GMFG/PSTPIP1/ARPC4/PYCARD/MSRB2/TMSB10/RAC2	10
BP	GO:0007229	integrin-mediated signaling pathway	5/117	107/18800	0.000549487979686867	0.03804841563146	0.0335537672512792	ILK/VAV1/FERMT3/ITGB2/PRAM1	5
BP	GO:0090200	positive regulation of release of cytochrome c from mitochondria	3/117	26/18800	0.000550180433893683	0.03804841563146	0.0335537672512792	BAD/PYCARD/PINK1	3
BP	GO:0007159	leukocyte cell-cell adhesion	9/117	381/18800	0.000632669399828239	0.0407656585543733	0.0359500230503047	LGALS1/FLOT2/VAV1/BAD/PYCARD/FERMT3/TNIP1/RAC2/ITGB2	9
BP	GO:0045055	regulated exocytosis	7/117	234/18800	0.000657899505830614	0.0407656585543733	0.0359500230503047	MICAL1/DTNBP1/FES/VAMP8/RAC2/ITGB2/PRAM1	7
BP	GO:0016236	macroautophagy	8/117	306/18800	0.000661029716326075	0.0407656585543733	0.0359500230503047	GAPDH/ATP6V0E1/GBA/ATP6V1D/HTRA2/VAMP8/PINK1/CHMP2A	8
BP	GO:0030041	actin filament polymerization	6/117	169/18800	0.000663155765005621	0.0407656585543733	0.0359500230503047	ARPC1B/PSTPIP1/ARPC4/PYCARD/MSRB2/TMSB10	6
BP	GO:0002703	regulation of leukocyte mediated immunity	7/117	236/18800	0.00069175976773401	0.0413747125944693	0.0364871297120584	MAD2L2/FES/VAV1/VAMP8/RAC2/ITGB2/PRAM1	7
BP	GO:0050727	regulation of inflammatory response	9/117	394/18800	0.00080274887268992	0.0467495593490208	0.04122704736751	CASP4/CST7/LGALS1/RHBDF2/GBA/PYCARD/GPSM3/VAMP8/TNIP1	9
BP	GO:0060142	regulation of syncytium formation by plasma membrane fusion	3/117	30/18800	0.000843703602175048	0.0478747710670098	0.0422193381493263	CFLAR/CD53/EHD1	3
BP	GO:0051881	regulation of mitochondrial membrane potential	4/117	71/18800	0.00100398494759821	0.0538204024452599	0.0474626138052711	BAD/PINK1/UBB/BCL2L1	4
BP	GO:0043304	regulation of mast cell degranulation	3/117	32/18800	0.00102144460131085	0.0538204024452599	0.0474626138052711	FES/VAMP8/RAC2	3
BP	GO:1903955	positive regulation of protein targeting to mitochondrion	3/117	32/18800	0.00102144460131085	0.0538204024452599	0.0474626138052711	HTRA2/PINK1/RAC2	3
BP	GO:0043122	regulation of I-kappaB kinase/NF-kappaB signaling	7/117	254/18800	0.00106290542707431	0.0547025513980336	0.0482405547563223	GAPDH/LGALS1/CFLAR/PYCARD/SHISA5/TNIP1/PINK1	7
BP	GO:0032386	regulation of intracellular transport	8/117	332/18800	0.0011190879251145	0.0562850358699634	0.0496361007933561	STOM/EDEM2/DERL2/HTRA2/PINK1/RAC2/EHD1/ITGB2	8
BP	GO:0016032	viral process	9/117	418/18800	0.00121420918356981	0.0580182754217174	0.0511645932560535	STOM/EDEM2/LGALS1/MCTS1/VAMP8/PARP10/TNIP1/CHMP2A/BCL2L1	9
BP	GO:0033006	regulation of mast cell activation involved in immune response	3/117	34/18800	0.00122122633245269	0.0580182754217174	0.0511645932560535	FES/VAMP8/RAC2	3
BP	GO:0010822	positive regulation of mitochondrion organization	4/117	75/18800	0.00123220015581596	0.0580182754217174	0.0511645932560535	HTRA2/BAD/PYCARD/PINK1	4
BP	GO:1903749	positive regulation of establishment of protein localization to mitochondrion	3/117	36/18800	0.00144403058087443	0.0636008605619685	0.0560877092215329	HTRA2/PINK1/RAC2	3
BP	GO:0030705	cytoskeleton-dependent intracellular transport	6/117	197/18800	0.00146467955282881	0.0636008605619685	0.0560877092215329	BLOC1S1/FLOT2/HOOK2/DTNBP1/TUBA1A/UBB	6
BP	GO:0032418	lysosome localization	4/117	79/18800	0.0014944621550937	0.0636008605619685	0.0560877092215329	BLOC1S1/FES/VAMP8/RAC2	4
BP	GO:0072332	intrinsic apoptotic signaling pathway by p53 class mediator	4/117	79/18800	0.0014944621550937	0.0636008605619685	0.0560877092215329	MUC1/PYCARD/SHISA5/UBB	4
BP	GO:1990849	vacuolar localization	4/117	79/18800	0.0014944621550937	0.0636008605619685	0.0560877092215329	BLOC1S1/FES/VAMP8/RAC2	4
BP	GO:0032271	regulation of protein polymerization	6/117	201/18800	0.00162217603448861	0.0660970016796791	0.0582889819079245	ARPC1B/ARPC4/FES/PYCARD/TMSB10/PINK1	6
BP	GO:0002697	regulation of immune effector process	8/117	353/18800	0.00165002007269052	0.0660970016796791	0.0582889819079245	MAD2L2/FES/VAV1/VAMP8/CUEDC2/RAC2/ITGB2/PRAM1	8
BP	GO:0010944	negative regulation of transcription by competitive promoter binding	2/117	10/18800	0.00167258567287032	0.0660970016796791	0.0582889819079245	MAD2L2/MUC1	2
BP	GO:0060155	platelet dense granule organization	2/117	10/18800	0.00167258567287032	0.0660970016796791	0.0582889819079245	BLOC1S1/DTNBP1	2
BP	GO:2001021	negative regulation of response to DNA damage stimulus	4/117	82/18800	0.00171503597006501	0.0665855193290154	0.0587197911080432	MAD2L2/MUC1/THOC5/BCL2L1	4
BP	GO:0048489	synaptic vesicle transport	3/117	40/18800	0.00196240599380351	0.0748759390394341	0.0660308659258024	BLOC1S1/DTNBP1/PINK1	3
BP	GO:0009150	purine ribonucleotide metabolic process	8/117	366/18800	0.00206779054111611	0.0752738979713047	0.0663818140836678	GAPDH/TPST2/GALK1/BAD/PGAM1/PINK1/IMPDH1/ACSS2	8
BP	GO:0044403	biological process involved in symbiotic interaction	7/117	286/18800	0.00209330579143138	0.0752738979713047	0.0663818140836678	GAPDH/STOM/LGALS1/THOC5/VAMP8/CHMP2A/BCL2L1	7
BP	GO:0033574	response to testosterone	3/117	41/18800	0.00210779767601591	0.0752738979713047	0.0663818140836678	CFLAR/GBA/BAD	3
BP	GO:0050729	positive regulation of inflammatory response	5/117	145/18800	0.00213646773773905	0.0752738979713047	0.0663818140836678	LGALS1/PYCARD/GPSM3/VAMP8/TNIP1	5
BP	GO:0045862	positive regulation of proteolysis	8/117	369/18800	0.00217511258700475	0.0752738979713047	0.0663818140836678	CFLAR/AURKAIP1/GBA/HTRA2/BAD/PYCARD/TNIP1/PINK1	8
BP	GO:0007249	I-kappaB kinase/NF-kappaB signaling	7/117	288/18800	0.00217692248990669	0.0752738979713047	0.0663818140836678	GAPDH/LGALS1/CFLAR/PYCARD/SHISA5/TNIP1/PINK1	7
BP	GO:2001233	regulation of apoptotic signaling pathway	8/117	370/18800	0.00221184557759682	0.0753048348187964	0.0664090963702754	CFLAR/MUC1/HTRA2/BAD/PYCARD/PINK1/UBB/BCL2L1	8
BP	GO:0034314	Arp2/3 complex-mediated actin nucleation	3/117	42/18800	0.00225971647397935	0.0757689781350954	0.0668184105702984	ARPC1B/GMFG/ARPC4	3
BP	GO:0010821	regulation of mitochondrion organization	5/117	148/18800	0.00233560422816939	0.0758415939123001	0.0668824482666561	HTRA2/BAD/PYCARD/PINK1/BCL2L1	5
BP	GO:0051222	positive regulation of protein transport	7/117	293/18800	0.00239729031335325	0.0758415939123001	0.0668824482666561	STOM/EDEM2/HTRA2/BAD/PINK1/RAC2/ITGB2	7
BP	GO:0046031	ADP metabolic process	4/117	90/18800	0.00241196186299902	0.0758415939123001	0.0668824482666561	GAPDH/GALK1/BAD/PGAM1	4
BP	GO:0042771	intrinsic apoptotic signaling pathway in response to DNA damage by p53 class mediator	3/117	43/18800	0.00241826177586078	0.0758415939123001	0.0668824482666561	MUC1/PYCARD/SHISA5	3
BP	GO:0043312	neutrophil degranulation	2/117	12/18800	0.0024332368584606	0.0758415939123001	0.0668824482666561	ITGB2/PRAM1	2
BP	GO:1903214	regulation of protein targeting to mitochondrion	3/117	44/18800	0.00258353039454617	0.0794076772657037	0.0700272712205934	HTRA2/PINK1/RAC2	3
BP	GO:0007520	myoblast fusion	3/117	45/18800	0.00275561660180358	0.0820077860446981	0.0723202298983853	CFLAR/CD53/EHD1	3
BP	GO:0033003	regulation of mast cell activation	3/117	45/18800	0.00275561660180358	0.0820077860446981	0.0723202298983853	FES/VAMP8/RAC2	3
BP	GO:0009259	ribonucleotide metabolic process	8/117	384/18800	0.00277929686098164	0.0820077860446981	0.0723202298983853	GAPDH/TPST2/GALK1/BAD/PGAM1/PINK1/IMPDH1/ACSS2	8
BP	GO:1904925	positive regulation of autophagy of mitochondrion in response to mitochondrial depolarization	2/117	13/18800	0.00286397103227979	0.0833943144004627	0.0735429680588189	GBA/PINK1	2
BP	GO:0016241	regulation of macroautophagy	5/117	158/18800	0.00309744110671931	0.0876701913453767	0.0773137368917299	GAPDH/ATP6V0E1/GBA/ATP6V1D/PINK1	5
BP	GO:2000116	regulation of cysteine-type endopeptidase activity	6/117	229/18800	0.00311310787918795	0.0876701913453767	0.0773137368917299	CST7/MICAL1/CFLAR/HTRA2/BAD/PYCARD	6
BP	GO:0002532	production of molecular mediator involved in inflammatory response	4/117	97/18800	0.00316369071723873	0.0876701913453767	0.0773137368917299	PYCARD/GPSM3/VAMP8/CUEDC2	4
BP	GO:1904951	positive regulation of establishment of protein localization	7/117	309/18800	0.00321978111445335	0.0876701913453767	0.0773137368917299	STOM/EDEM2/HTRA2/BAD/PINK1/RAC2/ITGB2	7
BP	GO:0006163	purine nucleotide metabolic process	8/117	394/18800	0.00325004210541687	0.0876701913453767	0.0773137368917299	GAPDH/TPST2/GALK1/BAD/PGAM1/PINK1/IMPDH1/ACSS2	8
BP	GO:0019693	ribose phosphate metabolic process	8/117	394/18800	0.00325004210541687	0.0876701913453767	0.0773137368917299	GAPDH/TPST2/GALK1/BAD/PGAM1/PINK1/IMPDH1/ACSS2	8
BP	GO:0090239	regulation of histone H4 acetylation	2/117	14/18800	0.00332774336783174	0.0876701913453767	0.0773137368917299	MUC1/TAF7	2
BP	GO:1904152	regulation of retrograde protein transport, ER to cytosol	2/117	14/18800	0.00332774336783174	0.0876701913453767	0.0773137368917299	EDEM2/DERL2	2
BP	GO:0009117	nucleotide metabolic process	9/117	487/18800	0.00340897883119175	0.0887537665109099	0.0782693096350403	GAPDH/TPST2/GALK1/BAD/PGAM1/PARP10/PINK1/IMPDH1/ACSS2	9
BP	GO:0006626	protein targeting to mitochondrion	4/117	101/18800	0.00365797901618822	0.0909979197269976	0.0802483616780524	HTRA2/TIMM17B/PINK1/RAC2	4
BP	GO:0043303	mast cell degranulation	3/117	50/18800	0.00372143733052484	0.0909979197269976	0.0802483616780524	FES/VAMP8/RAC2	3
BP	GO:1903747	regulation of establishment of protein localization to mitochondrion	3/117	50/18800	0.00372143733052484	0.0909979197269976	0.0802483616780524	HTRA2/PINK1/RAC2	3
BP	GO:0051656	establishment of organelle localization	8/117	404/18800	0.00378072095880301	0.0909979197269976	0.0802483616780524	BLOC1S1/DTNBP1/FES/VAMP8/PINK1/CHMP2A/RAC2/UBB	8
BP	GO:2001243	negative regulation of intrinsic apoptotic signaling pathway	4/117	102/18800	0.00378927393650827	0.0909979197269976	0.0802483616780524	MUC1/HTRA2/PINK1/BCL2L1	4
BP	GO:0006753	nucleoside phosphate metabolic process	9/117	495/18800	0.00379297182127007	0.0909979197269976	0.0802483616780524	GAPDH/TPST2/GALK1/BAD/PGAM1/PARP10/PINK1/IMPDH1/ACSS2	9
BP	GO:0051223	regulation of protein transport	9/117	495/18800	0.00379297182127007	0.0909979197269976	0.0802483616780524	STOM/EDEM2/DERL2/RHBDF2/HTRA2/BAD/PINK1/RAC2/ITGB2	9
BP	GO:1902563	regulation of neutrophil activation	2/117	15/18800	0.00382413309291043	0.0909979197269976	0.0802483616780524	ITGB2/PRAM1	2
BP	GO:0009135	purine nucleoside diphosphate metabolic process	4/117	103/18800	0.00392372997491302	0.0914022572050791	0.0806049348863019	GAPDH/GALK1/BAD/PGAM1	4
BP	GO:0009179	purine ribonucleoside diphosphate metabolic process	4/117	103/18800	0.00392372997491302	0.0914022572050791	0.0806049348863019	GAPDH/GALK1/BAD/PGAM1	4
BP	GO:0002279	mast cell activation involved in immune response	3/117	52/18800	0.00415851318353882	0.0939060170935857	0.0828129263402896	FES/VAMP8/RAC2	3
BP	GO:0002448	mast cell mediated immunity	3/117	52/18800	0.00415851318353882	0.0939060170935857	0.0828129263402896	FES/VAMP8/RAC2	3
BP	GO:0097479	synaptic vesicle localization	3/117	52/18800	0.00415851318353882	0.0939060170935857	0.0828129263402896	BLOC1S1/DTNBP1/PINK1	3
BP	GO:0072331	signal transduction by p53 class mediator	5/117	170/18800	0.00423110302098654	0.0945801109640729	0.0834073896960026	BATF/MUC1/PYCARD/SHISA5/UBB	5
BP	GO:1903039	positive regulation of leukocyte cell-cell adhesion	6/117	245/18800	0.00432919764601996	0.0949190266600735	0.0837062693784461	LGALS1/FLOT2/VAV1/BAD/PYCARD/ITGB2	6
BP	GO:1901741	positive regulation of myoblast fusion	2/117	16/18800	0.00435272331500361	0.0949190266600735	0.0837062693784461	CD53/EHD1	2
BP	GO:0006898	receptor-mediated endocytosis	6/117	246/18800	0.00441536809128335	0.0949190266600735	0.0837062693784461	AP1S1/DTNBP1/CLTB/AP2S1/ASGR1/ITGB2	6
BP	GO:1905475	regulation of protein localization to membrane	5/117	172/18800	0.00444539058841096	0.0949190266600735	0.0837062693784461	STOM/VAMP8/STX8/ITGB2/BCL2L1	5
BP	GO:0008637	apoptotic mitochondrial changes	4/117	107/18800	0.00449387283876663	0.0949190266600735	0.0837062693784461	BAD/PYCARD/PINK1/BCL2L1	4
BP	GO:0072521	purine-containing compound metabolic process	8/117	416/18800	0.00450361400782093	0.0949190266600735	0.0837062693784461	GAPDH/TPST2/GALK1/BAD/PGAM1/PINK1/IMPDH1/ACSS2	8
BP	GO:0002699	positive regulation of immune effector process	6/117	248/18800	0.00459150463750549	0.0958584883282986	0.0845347527103791	MAD2L2/FES/VAV1/VAMP8/RAC2/ITGB2	6
BP	GO:0002696	positive regulation of leukocyte activation	8/117	421/18800	0.00483447260708989	0.0997988325589629	0.0880096252119377	LGALS1/MAD2L2/FLOT2/VAV1/BAD/PYCARD/VAMP8/ITGB2	8
BP	GO:0045010	actin nucleation	3/117	55/18800	0.00487043556998102	0.0997988325589629	0.0880096252119377	ARPC1B/GMFG/ARPC4	3
BP	GO:1990778	protein localization to cell periphery	7/117	337/18800	0.00515898291755592	0.104741552261938	0.0923684628599583	FLOT2/DTNBP1/VAMP8/STX8/EHD1/PRAM1/BCL2L1	7
BP	GO:0009185	ribonucleoside diphosphate metabolic process	4/117	112/18800	0.00528186814681159	0.106261583717219	0.0937089334372123	GAPDH/GALK1/BAD/PGAM1	4
BP	GO:0042772	DNA damage response, signal transduction resulting in transcription	2/117	18/18800	0.00550485689098463	0.107807507077425	0.0950722373161202	MAD2L2/MUC1	2
BP	GO:0048268	clathrin coat assembly	2/117	18/18800	0.00550485689098463	0.107807507077425	0.0950722373161202	CLTB/AP2S1	2
BP	GO:0097284	hepatocyte apoptotic process	2/117	18/18800	0.00550485689098463	0.107807507077425	0.0950722373161202	CFLAR/BCL2L1	2
BP	GO:1903131	mononuclear cell differentiation	8/117	433/18800	0.00570480590611731	0.110743293598576	0.0976612202210665	BATF/LGALS1/GBA/FES/VAV1/BAD/THOC5/LYL1	8
BP	GO:0000768	syncytium formation by plasma membrane fusion	3/117	59/18800	0.00592769785025881	0.110784448031744	0.0976975130928976	CFLAR/CD53/EHD1	3
BP	GO:0140253	cell-cell fusion	3/117	59/18800	0.00592769785025881	0.110784448031744	0.0976975130928976	CFLAR/CD53/EHD1	3
BP	GO:0050867	positive regulation of cell activation	8/117	436/18800	0.00594000226368173	0.110784448031744	0.0976975130928976	LGALS1/MAD2L2/FLOT2/VAV1/BAD/PYCARD/VAMP8/ITGB2	8
BP	GO:0002283	neutrophil activation involved in immune response	2/117	19/18800	0.00612758557763211	0.110784448031744	0.0976975130928976	ITGB2/PRAM1	2
BP	GO:0048490	anterograde synaptic vesicle transport	2/117	19/18800	0.00612758557763211	0.110784448031744	0.0976975130928976	BLOC1S1/DTNBP1	2
BP	GO:0097202	activation of cysteine-type endopeptidase activity	2/117	19/18800	0.00612758557763211	0.110784448031744	0.0976975130928976	BAD/PYCARD	2
BP	GO:0099514	synaptic vesicle cytoskeletal transport	2/117	19/18800	0.00612758557763211	0.110784448031744	0.0976975130928976	BLOC1S1/DTNBP1	2
BP	GO:0099517	synaptic vesicle transport along microtubule	2/117	19/18800	0.00612758557763211	0.110784448031744	0.0976975130928976	BLOC1S1/DTNBP1	2
BP	GO:0007006	mitochondrial membrane organization	4/117	117/18800	0.00615747271030479	0.110784448031744	0.0976975130928976	MTX1/BAD/PINK1/BCL2L1	4
BP	GO:0043123	positive regulation of I-kappaB kinase/NF-kappaB signaling	5/117	188/18800	0.00644663861143393	0.115051703605672	0.101460678994894	GAPDH/LGALS1/CFLAR/SHISA5/PINK1	5
BP	GO:0032956	regulation of actin cytoskeleton organization	7/117	352/18800	0.00650508144477205	0.115165961898244	0.101561439988273	ARPC1B/GMFG/ARPC4/FES/PYCARD/TMSB10/RAC2	7
BP	GO:0072655	establishment of protein localization to mitochondrion	4/117	120/18800	0.00672657314083078	0.115204970008975	0.101595840082117	HTRA2/TIMM17B/PINK1/RAC2	4
BP	GO:1901654	response to ketone	5/117	190/18800	0.00673481440815121	0.115204970008975	0.101595840082117	CFLAR/GBA/BAD/IGFBP7/BCL2L1	5
BP	GO:0045785	positive regulation of cell adhesion	8/117	446/18800	0.00677775071916832	0.115204970008975	0.101595840082117	LGALS1/FLOT2/ILK/VAV1/BAD/PYCARD/APBB1IP/ITGB2	8
BP	GO:0010310	regulation of hydrogen peroxide metabolic process	2/117	20/18800	0.00678088536534393	0.115204970008975	0.101595840082117	PINK1/RAC2	2
BP	GO:1902176	negative regulation of oxidative stress-induced intrinsic apoptotic signaling pathway	2/117	20/18800	0.00678088536534393	0.115204970008975	0.101595840082117	HTRA2/PINK1	2
BP	GO:0051701	biological process involved in interaction with host	5/117	191/18800	0.00688223836911838	0.115204970008975	0.101595840082117	LGALS1/THOC5/VAMP8/CHMP2A/BCL2L1	5
BP	GO:0007041	lysosomal transport	4/117	121/18800	0.00692375102177751	0.115204970008975	0.101595840082117	HOOK2/PINK1/STX8/CHMP2A	4
BP	GO:1903008	organelle disassembly	4/117	121/18800	0.00692375102177751	0.115204970008975	0.101595840082117	GBA/HTRA2/MCTS1/PINK1	4
BP	GO:0010952	positive regulation of peptidase activity	5/117	192/18800	0.00703190951959898	0.11613146094681	0.102412884912306	CFLAR/HTRA2/BAD/PYCARD/PINK1	5
BP	GO:0006949	syncytium formation	3/117	63/18800	0.00711210171914839	0.116585785959077	0.102813540641724	CFLAR/CD53/EHD1	3
BP	GO:0046034	ATP metabolic process	6/117	273/18800	0.0072548712669725	0.11805169201331	0.104106279635968	GAPDH/GALK1/COX6A1/BAD/PGAM1/PINK1	6
BP	GO:1903532	positive regulation of secretion by cell	6/117	274/18800	0.00738052046414203	0.11921964808136	0.105136265390083	DTNBP1/BAD/VAMP8/PINK1/CHMP2A/ITGB2	6
BP	GO:0022407	regulation of cell-cell adhesion	8/117	456/18800	0.00770232426467962	0.120705451460713	0.106446551244161	LGALS1/MAD2L2/FLOT2/VAV1/BAD/PYCARD/FERMT3/ITGB2	8
BP	GO:0052547	regulation of peptidase activity	8/117	456/18800	0.00770232426467962	0.120705451460713	0.106446551244161	GAPDH/CST7/MICAL1/CFLAR/HTRA2/BAD/PYCARD/PINK1	8
BP	GO:0043280	positive regulation of cysteine-type endopeptidase activity involved in apoptotic process	4/117	125/18800	0.00775066020873953	0.120705451460713	0.106446551244161	CFLAR/HTRA2/BAD/PYCARD	4
BP	GO:0070585	protein localization to mitochondrion	4/117	125/18800	0.00775066020873953	0.120705451460713	0.106446551244161	HTRA2/TIMM17B/PINK1/RAC2	4
BP	GO:0045576	mast cell activation	3/117	65/18800	0.00775310185680592	0.120705451460713	0.106446551244161	FES/VAMP8/RAC2	3
BP	GO:0002443	leukocyte mediated immunity	8/117	457/18800	0.00779976482552279	0.120705451460713	0.106446551244161	BATF/MAD2L2/FES/VAV1/VAMP8/RAC2/ITGB2/PRAM1	8
BP	GO:0038034	signal transduction in absence of ligand	3/117	66/18800	0.00808597855751989	0.123408762398562	0.108830520839505	HTRA2/BAD/BCL2L1	3
BP	GO:0097192	extrinsic apoptotic signaling pathway in absence of ligand	3/117	66/18800	0.00808597855751989	0.123408762398562	0.108830520839505	HTRA2/BAD/BCL2L1	3
BP	GO:0072659	protein localization to plasma membrane	6/117	283/18800	0.00858324941380195	0.130100896936601	0.114732115451974	FLOT2/VAMP8/STX8/EHD1/PRAM1/BCL2L1	6
BP	GO:0009132	nucleoside diphosphate metabolic process	4/117	130/18800	0.00887243795277324	0.133569423057736	0.117790905581393	GAPDH/GALK1/BAD/PGAM1	4
BP	GO:0043281	regulation of cysteine-type endopeptidase activity involved in apoptotic process	5/117	204/18800	0.00900946143381735	0.134715798331336	0.118801859874092	MICAL1/CFLAR/HTRA2/BAD/PYCARD	5
BP	GO:1902903	regulation of supramolecular fiber organization	7/117	376/18800	0.00918181105645651	0.136371462200928	0.120261940647618	ARPC1B/GMFG/ARPC4/FES/PYCARD/TMSB10/PFDN5	7
BP	GO:0031349	positive regulation of defense response	6/117	289/18800	0.00945953157279849	0.139273740889088	0.122821373990234	LGALS1/VAV1/PYCARD/GPSM3/VAMP8/TNIP1	6
BP	GO:0002755	MyD88-dependent toll-like receptor signaling pathway	2/117	24/18800	0.00969189159372777	0.139273740889088	0.122821373990234	TLR5/TNIP1	2
BP	GO:0019985	translesion synthesis	2/117	24/18800	0.00969189159372777	0.139273740889088	0.122821373990234	MAD2L2/PARP10	2
BP	GO:0035458	cellular response to interferon-beta	2/117	24/18800	0.00969189159372777	0.139273740889088	0.122821373990234	HTRA2/CDC34	2
BP	GO:0060143	positive regulation of syncytium formation by plasma membrane fusion	2/117	24/18800	0.00969189159372777	0.139273740889088	0.122821373990234	CD53/EHD1	2
BP	GO:0022409	positive regulation of cell-cell adhesion	6/117	291/18800	0.00976534566444879	0.139423935196292	0.122953825887186	LGALS1/FLOT2/VAV1/BAD/PYCARD/ITGB2	6
BP	GO:2001235	positive regulation of apoptotic signaling pathway	4/117	134/18800	0.00984256711853094	0.139525306812569	0.123043222503629	HTRA2/BAD/PYCARD/UBB	4
BP	GO:1901215	negative regulation of neuron death	5/117	209/18800	0.00993659732100181	0.139525306812569	0.123043222503629	DTNBP1/GBA/HTRA2/PINK1/BCL2L1	5
BP	GO:0050878	regulation of body fluid levels	7/117	382/18800	0.0099615899125106	0.139525306812569	0.123043222503629	MTX1/DTNBP1/GBA/ILK/VAV1/FERMT3/VAMP8	7
BP	GO:0002573	myeloid leukocyte differentiation	5/117	210/18800	0.0101295999274252	0.140986192700579	0.124331534362439	BATF/GPR137/GBA/FES/THOC5	5
BP	GO:0043302	positive regulation of leukocyte degranulation	2/117	25/18800	0.0104921509574107	0.145119562929686	0.127976630756838	VAMP8/ITGB2	2
BP	GO:0045786	negative regulation of cell cycle	7/117	387/18800	0.0106475676612888	0.146354454872249	0.129065645269888	MAD2L2/MUC1/AURKAIP1/RNF167/HTRA2/THOC5/CHMP2A	7
BP	GO:0030833	regulation of actin filament polymerization	4/117	139/18800	0.0111489054983625	0.150609241754809	0.132817815403437	ARPC1B/ARPC4/PYCARD/TMSB10	4
BP	GO:0051384	response to glucocorticoid	4/117	139/18800	0.0111489054983625	0.150609241754809	0.132817815403437	CFLAR/GBA/BAD/IGFBP7	4
BP	GO:0031647	regulation of protein stability	6/117	300/18800	0.0112293379527987	0.150609241754809	0.132817815403437	GAPDH/FLOT2/DAD1/PYCARD/SERF2/PINK1	6
BP	GO:0051047	positive regulation of secretion	6/117	300/18800	0.0112293379527987	0.150609241754809	0.132817815403437	DTNBP1/BAD/VAMP8/PINK1/CHMP2A/ITGB2	6
BP	GO:0002534	cytokine production involved in inflammatory response	3/117	75/18800	0.0114609366769641	0.150791739681747	0.132978754902827	PYCARD/GPSM3/CUEDC2	3
BP	GO:0061512	protein localization to cilium	3/117	75/18800	0.0114609366769641	0.150791739681747	0.132978754902827	DTNBP1/ATP6V1D/EHD1	3
BP	GO:1900015	regulation of cytokine production involved in inflammatory response	3/117	75/18800	0.0114609366769641	0.150791739681747	0.132978754902827	PYCARD/GPSM3/CUEDC2	3
BP	GO:0032970	regulation of actin filament-based process	7/117	393/18800	0.0115155011324967	0.150791739681747	0.132978754902827	ARPC1B/GMFG/ARPC4/FES/PYCARD/TMSB10/RAC2	7
BP	GO:0006091	generation of precursor metabolites and energy	8/117	494/18800	0.0121030816195697	0.155608242522736	0.137226285650416	GAPDH/BLOC1S1/GALK1/COX6A1/GBA/PGAM1/PINK1/ACSS2	8
BP	GO:0016540	protein autoprocessing	2/117	27/18800	0.0121770079925246	0.155608242522736	0.137226285650416	CASP4/HTRA2	2
BP	GO:0070861	regulation of protein exit from endoplasmic reticulum	2/117	27/18800	0.0121770079925246	0.155608242522736	0.137226285650416	EDEM2/DERL2	2
BP	GO:2001056	positive regulation of cysteine-type endopeptidase activity	4/117	143/18800	0.0122708710282964	0.155608242522736	0.137226285650416	CFLAR/HTRA2/BAD/PYCARD	4
BP	GO:0016050	vesicle organization	6/117	306/18800	0.0122878016820844	0.155608242522736	0.137226285650416	BLOC1S1/HOOK2/DTNBP1/VAMP8/STX8/CHMP2A	6
BP	GO:0006919	activation of cysteine-type endopeptidase activity involved in apoptotic process	3/117	77/18800	0.012305215744003	0.155608242522736	0.137226285650416	CFLAR/BAD/PYCARD	3
BP	GO:0097191	extrinsic apoptotic signaling pathway	5/117	221/18800	0.012425146481764	0.156232097523544	0.137776444839656	CFLAR/HTRA2/BAD/PYCARD/BCL2L1	5
BP	GO:0008088	axo-dendritic transport	3/117	78/18800	0.0127404017713003	0.158531204580179	0.139803959041859	BLOC1S1/FLOT2/DTNBP1	3
BP	GO:0043254	regulation of protein-containing complex assembly	7/117	401/18800	0.012751267245943	0.158531204580179	0.139803959041859	ARPC1B/ARPC4/GBA/FES/PYCARD/TMSB10/PINK1	7
BP	GO:0050870	positive regulation of T cell activation	5/117	223/18800	0.0128774211290961	0.159205212059719	0.140398346211962	LGALS1/FLOT2/VAV1/BAD/PYCARD	5
BP	GO:0032438	melanosome organization	2/117	28/18800	0.0130608567187818	0.159688817230188	0.140824823242928	BLOC1S1/DTNBP1	2
BP	GO:0090314	positive regulation of protein targeting to membrane	2/117	28/18800	0.0130608567187818	0.159688817230188	0.140824823242928	STOM/ITGB2	2
BP	GO:0000082	G1/S transition of mitotic cell cycle	5/117	225/18800	0.0133407305674695	0.16221448761434	0.143052136912021	MUC1/TAF10/LSM10/TFDP1/CDC34	5
BP	GO:2000377	regulation of reactive oxygen species metabolic process	4/117	147/18800	0.0134628198687483	0.162734998613433	0.143511160096703	CFLAR/PINK1/RAC2/ITGB2	4
BP	GO:0001773	myeloid dendritic cell activation	2/117	29/18800	0.0139718254570954	0.162734998613433	0.143511160096703	BATF/PYCARD	2
BP	GO:0030970	retrograde protein transport, ER to cytosol	2/117	29/18800	0.0139718254570954	0.162734998613433	0.143511160096703	EDEM2/DERL2	2
BP	GO:0035521	monoubiquitinated histone deubiquitination	2/117	29/18800	0.0139718254570954	0.162734998613433	0.143511160096703	TAF10/TAF7	2
BP	GO:0035522	monoubiquitinated histone H2A deubiquitination	2/117	29/18800	0.0139718254570954	0.162734998613433	0.143511160096703	TAF10/TAF7	2
BP	GO:0048753	pigment granule organization	2/117	29/18800	0.0139718254570954	0.162734998613433	0.143511160096703	BLOC1S1/DTNBP1	2
BP	GO:1902175	regulation of oxidative stress-induced intrinsic apoptotic signaling pathway	2/117	29/18800	0.0139718254570954	0.162734998613433	0.143511160096703	HTRA2/PINK1	2
BP	GO:1903513	endoplasmic reticulum to cytosol transport	2/117	29/18800	0.0139718254570954	0.162734998613433	0.143511160096703	EDEM2/DERL2	2
BP	GO:0006096	glycolytic process	3/117	81/18800	0.0140984513536797	0.163350119610959	0.144053617027953	GAPDH/GALK1/PGAM1	3
BP	GO:0006605	protein targeting	6/117	317/18800	0.0144078111449153	0.165204591003614	0.145689020249102	STOM/HTRA2/TIMM17B/PINK1/RAC2/ITGB2	6
BP	GO:0019058	viral life cycle	6/117	317/18800	0.0144078111449153	0.165204591003614	0.145689020249102	STOM/LGALS1/VAMP8/PARP10/TNIP1/CHMP2A	6
BP	GO:2001234	negative regulation of apoptotic signaling pathway	5/117	230/18800	0.0145480286240501	0.165336153816396	0.145805041584702	CFLAR/MUC1/HTRA2/PINK1/BCL2L1	5
BP	GO:0006757	ATP generation from ADP	3/117	82/18800	0.0145687076340701	0.165336153816396	0.145805041584702	GAPDH/GALK1/PGAM1	3
BP	GO:0072593	reactive oxygen species metabolic process	5/117	231/18800	0.01479800403121	0.166564861832298	0.146888602676567	CFLAR/VAV1/PINK1/RAC2/ITGB2	5
BP	GO:0051123	RNA polymerase II preinitiation complex assembly	2/117	30/18800	0.0149095484467326	0.166564861832298	0.146888602676567	TAF10/TAF7	2
BP	GO:1902230	negative regulation of intrinsic apoptotic signaling pathway in response to DNA damage	2/117	30/18800	0.0149095484467326	0.166564861832298	0.146888602676567	MUC1/BCL2L1	2
BP	GO:0045921	positive regulation of exocytosis	3/117	83/18800	0.0150477846741595	0.166564861832298	0.146888602676567	VAMP8/CHMP2A/ITGB2	3
BP	GO:0016052	carbohydrate catabolic process	4/117	152/18800	0.0150533087964119	0.166564861832298	0.146888602676567	GAPDH/GALK1/BAD/PGAM1	4
BP	GO:2001236	regulation of extrinsic apoptotic signaling pathway	4/117	153/18800	0.0153850204079259	0.169388309267364	0.149378517079312	CFLAR/HTRA2/PYCARD/BCL2L1	4
BP	GO:0097194	execution phase of apoptosis	3/117	84/18800	0.0155357008055123	0.170200524171281	0.150094785270556	CFLAR/HTRA2/BCL2L1	3
BP	GO:1902042	negative regulation of extrinsic apoptotic signaling pathway via death domain receptors	2/117	31/18800	0.0158736633607562	0.172551844829648	0.152168345096757	CFLAR/BCL2L1	2
BP	GO:0008625	extrinsic apoptotic signaling pathway via death domain receptors	3/117	85/18800	0.0160324729253209	0.172551844829648	0.152168345096757	CFLAR/BAD/BCL2L1	3
BP	GO:0072384	organelle transport along microtubule	3/117	85/18800	0.0160324729253209	0.172551844829648	0.152168345096757	BLOC1S1/DTNBP1/UBB	3
BP	GO:0007034	vacuolar transport	4/117	155/18800	0.0160622142046577	0.172551844829648	0.152168345096757	HOOK2/PINK1/STX8/CHMP2A	4
BP	GO:0002312	B cell activation involved in immune response	3/117	86/18800	0.0165381165183718	0.175209457081363	0.154512014378599	BATF/LGALS1/MAD2L2	3
BP	GO:0033627	cell adhesion mediated by integrin	3/117	86/18800	0.0165381165183718	0.175209457081363	0.154512014378599	MUC1/FERMT3/ITGB2	3
BP	GO:0010970	transport along microtubule	4/117	157/18800	0.0167578933528611	0.175209457081363	0.154512014378599	BLOC1S1/FLOT2/DTNBP1/UBB	4
BP	GO:0031960	response to corticosteroid	4/117	157/18800	0.0167578933528611	0.175209457081363	0.154512014378599	CFLAR/GBA/BAD/IGFBP7	4
BP	GO:0019082	viral protein processing	2/117	32/18800	0.0168638112780525	0.175209457081363	0.154512014378599	EDEM2/PARP10	2
BP	GO:0035456	response to interferon-beta	2/117	32/18800	0.0168638112780525	0.175209457081363	0.154512014378599	HTRA2/CDC34	2
BP	GO:1902253	regulation of intrinsic apoptotic signaling pathway by p53 class mediator	2/117	32/18800	0.0168638112780525	0.175209457081363	0.154512014378599	MUC1/UBB	2
BP	GO:1901216	positive regulation of neuron death	3/117	87/18800	0.0170526456787687	0.175999320542184	0.155208571496283	BAD/CDC34/ITGB2	3
BP	GO:0008064	regulation of actin polymerization or depolymerization	4/117	158/18800	0.0171127102943193	0.175999320542184	0.155208571496283	ARPC1B/ARPC4/PYCARD/TMSB10	4
BP	GO:0052548	regulation of endopeptidase activity	7/117	426/18800	0.0172293174240746	0.175999320542184	0.155208571496283	GAPDH/CST7/MICAL1/CFLAR/HTRA2/BAD/PYCARD	7
BP	GO:0051402	neuron apoptotic process	5/117	241/18800	0.0174578186468749	0.175999320542184	0.155208571496283	GAPDH/GBA/PINK1/CDC34/BCL2L1	5
BP	GO:0030832	regulation of actin filament length	4/117	159/18800	0.0174722022812334	0.175999320542184	0.155208571496283	ARPC1B/ARPC4/PYCARD/TMSB10	4
BP	GO:0050792	regulation of viral process	4/117	159/18800	0.0174722022812334	0.175999320542184	0.155208571496283	STOM/LGALS1/PARP10/TNIP1	4
BP	GO:0000422	autophagy of mitochondrion	3/117	88/18800	0.0175760731314156	0.175999320542184	0.155208571496283	GBA/HTRA2/PINK1	3
BP	GO:0061726	mitochondrion disassembly	3/117	88/18800	0.0175760731314156	0.175999320542184	0.155208571496283	GBA/HTRA2/PINK1	3
BP	GO:0042060	wound healing	7/117	429/18800	0.0178328949334063	0.177766650845171	0.156767127579589	CFLAR/DTNBP1/ILK/VAV1/FERMT3/CD151/CHMP2A	7
BP	GO:0016485	protein processing	5/117	243/18800	0.018025373685808	0.178879605231808	0.157748608985074	CASP4/CST7/HTRA2/BAD/PYCARD	5
BP	GO:1903320	regulation of protein modification by small protein conjugation or removal	5/117	246/18800	0.0188994157502285	0.183647817090316	0.161953553350034	MAD2L2/PARP10/TNIP1/PINK1/UBB	5
BP	GO:0000423	mitophagy	2/117	34/18800	0.0189207873007645	0.183647817090316	0.161953553350034	HTRA2/PINK1	2
BP	GO:0006301	postreplication repair	2/117	34/18800	0.0189207873007645	0.183647817090316	0.161953553350034	MAD2L2/PARP10	2
BP	GO:0035520	monoubiquitinated protein deubiquitination	2/117	34/18800	0.0189207873007645	0.183647817090316	0.161953553350034	TAF10/TAF7	2
BP	GO:0090313	regulation of protein targeting to membrane	2/117	34/18800	0.0189207873007645	0.183647817090316	0.161953553350034	STOM/ITGB2	2
BP	GO:0002446	neutrophil mediated immunity	2/117	35/18800	0.0199869143442571	0.191476369886757	0.168857321459342	ITGB2/PRAM1	2
BP	GO:0019320	hexose catabolic process	2/117	35/18800	0.0199869143442571	0.191476369886757	0.168857321459342	GALK1/BAD	2
BP	GO:0031646	positive regulation of nervous system process	2/117	35/18800	0.0199869143442571	0.191476369886757	0.168857321459342	CST7/GBA	2
BP	GO:0050863	regulation of T cell activation	6/117	342/18800	0.0201498158449955	0.191609874556907	0.168975055261258	LGALS1/FLOT2/VAV1/BAD/PYCARD/RAC2	6
BP	GO:0044772	mitotic cell cycle phase transition	7/117	440/18800	0.0201740175199997	0.191609874556907	0.168975055261258	MAD2L2/MUC1/TAF10/LSM10/CHMP2A/TFDP1/CDC34	7
BP	GO:0032273	positive regulation of protein polymerization	3/117	93/18800	0.0203270369630579	0.192238174355757	0.169529134185827	FES/PYCARD/PINK1	3
BP	GO:0032103	positive regulation of response to external stimulus	7/117	442/18800	0.0206217277451507	0.193803262280221	0.170909338724537	LGALS1/VAV1/PYCARD/GPSM3/VAMP8/TNIP1/RAC2	7
BP	GO:1903037	regulation of leukocyte cell-cell adhesion	6/117	344/18800	0.0206676773150168	0.193803262280221	0.170909338724537	LGALS1/FLOT2/VAV1/BAD/PYCARD/ITGB2	6
BP	GO:0030224	monocyte differentiation	2/117	36/18800	0.0210776722126914	0.195166897935925	0.172111888492974	FES/THOC5	2
BP	GO:0042789	mRNA transcription by RNA polymerase II	2/117	36/18800	0.0210776722126914	0.195166897935925	0.172111888492974	TAF10/TAF7	2
BP	GO:1903146	regulation of autophagy of mitochondrion	2/117	36/18800	0.0210776722126914	0.195166897935925	0.172111888492974	HTRA2/PINK1	2
BP	GO:1903829	positive regulation of protein localization	7/117	446/18800	0.0215379257832679	0.198597623993216	0.175137343869205	STOM/EDEM2/HTRA2/BAD/PINK1/RAC2/ITGB2	7
BP	GO:0044843	cell cycle G1/S phase transition	5/117	255/18800	0.0216879782688234	0.199151435306664	0.175625733611699	MUC1/TAF10/LSM10/TFDP1/CDC34	5
BP	GO:0000731	DNA synthesis involved in DNA repair	2/117	37/18800	0.0221927186018005	0.200459127615447	0.176778948604675	MAD2L2/PARP10	2
BP	GO:0014046	dopamine secretion	2/117	37/18800	0.0221927186018005	0.200459127615447	0.176778948604675	DTNBP1/PINK1	2
BP	GO:0014059	regulation of dopamine secretion	2/117	37/18800	0.0221927186018005	0.200459127615447	0.176778948604675	DTNBP1/PINK1	2
BP	GO:0045730	respiratory burst	2/117	37/18800	0.0221927186018005	0.200459127615447	0.176778948604675	PGAM1/RAC2	2
BP	GO:0032535	regulation of cellular component size	6/117	351/18800	0.0225514370279293	0.20287126074312	0.178906137140697	ARPC1B/ARPC4/SLC12A9/VAV1/PYCARD/TMSB10	6
BP	GO:0051090	regulation of DNA-binding transcription factor activity	7/117	452/18800	0.022964891537648	0.205281754541774	0.181031880001165	MAD2L2/CFLAR/FLOT2/PYCARD/PARP10/PINK1/TFDP1	7
BP	GO:0051650	establishment of vesicle localization	4/117	173/18800	0.0230049142007953	0.205281754541774	0.181031880001165	BLOC1S1/DTNBP1/PINK1/CHMP2A	4
BP	GO:0033363	secretory granule organization	2/117	38/18800	0.0233317144496747	0.205812400468343	0.18149984087726	BLOC1S1/DTNBP1	2
BP	GO:1902229	regulation of intrinsic apoptotic signaling pathway in response to DNA damage	2/117	38/18800	0.0233317144496747	0.205812400468343	0.18149984087726	MUC1/BCL2L1	2
BP	GO:0010950	positive regulation of endopeptidase activity	4/117	174/18800	0.0234363872200734	0.205812400468343	0.18149984087726	CFLAR/HTRA2/BAD/PYCARD	4
BP	GO:0042770	signal transduction in response to DNA damage	4/117	174/18800	0.0234363872200734	0.205812400468343	0.18149984087726	BATF/MAD2L2/MUC1/THOC5	4
BP	GO:0006165	nucleoside diphosphate phosphorylation	3/117	99/18800	0.0239233937813567	0.208805489162012	0.184139356865589	GAPDH/GALK1/PGAM1	3
BP	GO:0010639	negative regulation of organelle organization	6/117	356/18800	0.0239659260041352	0.208805489162012	0.184139356865589	MAD2L2/GMFG/AURKAIP1/TMSB10/PINK1/BCL2L1	6
BP	GO:0046365	monosaccharide catabolic process	2/117	39/18800	0.0244943239102316	0.210613467561326	0.18573375929731	GALK1/BAD	2
BP	GO:1900016	negative regulation of cytokine production involved in inflammatory response	2/117	39/18800	0.0244943239102316	0.210613467561326	0.18573375929731	PYCARD/CUEDC2	2
BP	GO:0019080	viral gene expression	3/117	100/18800	0.0245541231951298	0.210613467561326	0.18573375929731	EDEM2/MCTS1/PARP10	3
BP	GO:0046939	nucleotide phosphorylation	3/117	100/18800	0.0245541231951298	0.210613467561326	0.18573375929731	GAPDH/GALK1/PGAM1	3
BP	GO:0022411	cellular component disassembly	7/117	460/18800	0.0249678038326277	0.213334941627819	0.188133746416142	MICAL1/GBA/HTRA2/MCTS1/VAMP8/PINK1/CHMP2A	7
BP	GO:0051091	positive regulation of DNA-binding transcription factor activity	5/117	265/18800	0.0250867280156343	0.213526650379226	0.18830280866796	CFLAR/FLOT2/PYCARD/PINK1/TFDP1	5
BP	GO:0007007	inner mitochondrial membrane organization	2/117	40/18800	0.0256802143268857	0.216084845267673	0.190558804731023	MTX1/PINK1	2
BP	GO:0016578	histone deubiquitination	2/117	40/18800	0.0256802143268857	0.216084845267673	0.190558804731023	TAF10/TAF7	2
BP	GO:0051954	positive regulation of amine transport	2/117	40/18800	0.0256802143268857	0.216084845267673	0.190558804731023	DTNBP1/PINK1	2
BP	GO:1903076	regulation of protein localization to plasma membrane	3/117	103/18800	0.0264999839068893	0.220542950264055	0.194490275068166	VAMP8/STX8/BCL2L1	3
BP	GO:0009299	mRNA transcription	2/117	41/18800	0.0268890562064175	0.220542950264055	0.194490275068166	TAF10/TAF7	2
BP	GO:0042119	neutrophil activation	2/117	41/18800	0.0268890562064175	0.220542950264055	0.194490275068166	ITGB2/PRAM1	2
BP	GO:0060261	positive regulation of transcription initiation from RNA polymerase II promoter	2/117	41/18800	0.0268890562064175	0.220542950264055	0.194490275068166	TAF10/TAF7	2
BP	GO:0071548	response to dexamethasone	2/117	41/18800	0.0268890562064175	0.220542950264055	0.194490275068166	CFLAR/GBA	2
BP	GO:0051348	negative regulation of transferase activity	5/117	270/18800	0.0269076351429258	0.220542950264055	0.194490275068166	MAD2L2/DTNBP1/GBA/PYCARD/TAF7	5
BP	GO:0110053	regulation of actin filament organization	5/117	270/18800	0.0269076351429258	0.220542950264055	0.194490275068166	ARPC1B/GMFG/ARPC4/PYCARD/TMSB10	5
BP	GO:0018394	peptidyl-lysine acetylation	4/117	184/18800	0.0280227191004782	0.226293519367987	0.199561531100077	BLOC1S1/MUC1/TAF10/TAF7	4
BP	GO:0045022	early endosome to late endosome transport	2/117	42/18800	0.0281205231930395	0.226293519367987	0.199561531100077	HOOK2/STX8	2
BP	GO:0070266	necroptotic process	2/117	42/18800	0.0281205231930395	0.226293519367987	0.199561531100077	CFLAR/MLKL	2
BP	GO:0070897	transcription preinitiation complex assembly	2/117	42/18800	0.0281205231930395	0.226293519367987	0.199561531100077	TAF10/TAF7	2
BP	GO:2000249	regulation of actin cytoskeleton reorganization	2/117	42/18800	0.0281205231930395	0.226293519367987	0.199561531100077	GMFG/FES	2
BP	GO:0006090	pyruvate metabolic process	3/117	106/18800	0.0285262291862669	0.227382268327305	0.200521666458403	GAPDH/GALK1/PGAM1	3
BP	GO:0030593	neutrophil chemotaxis	3/117	106/18800	0.0285262291862669	0.227382268327305	0.200521666458403	VAV1/RAC2/ITGB2	3
BP	GO:0051251	positive regulation of lymphocyte activation	6/117	371/18800	0.0285640626276506	0.227382268327305	0.200521666458403	LGALS1/MAD2L2/FLOT2/VAV1/BAD/PYCARD	6
BP	GO:0033209	tumor necrosis factor-mediated signaling pathway	3/117	107/18800	0.0292194702347525	0.231765905482105	0.204387465818642	CASP4/ILK/PYCARD	3
BP	GO:0051260	protein homooligomerization	4/117	187/18800	0.029495791675034	0.233122096345894	0.20558345024629	MLKL/PYCARD/CHMP2A/EHD1	4
BP	GO:0051648	vesicle localization	4/117	189/18800	0.0305029627048188	0.240224400234035	0.211846761021667	BLOC1S1/DTNBP1/PINK1/CHMP2A	4
BP	GO:2001239	regulation of extrinsic apoptotic signaling pathway in absence of ligand	2/117	44/18800	0.0306500425973299	0.240526752723018	0.212113396698207	HTRA2/BCL2L1	2
BP	GO:0043433	negative regulation of DNA-binding transcription factor activity	4/117	190/18800	0.0310141056789407	0.242523730980551	0.213874472489329	MAD2L2/PYCARD/PARP10/TFDP1	4
BP	GO:0008631	intrinsic apoptotic signaling pathway in response to oxidative stress	2/117	45/18800	0.0319474577599125	0.24548515285655	0.216486062452039	HTRA2/PINK1	2
BP	GO:0031295	T cell costimulation	2/117	45/18800	0.0319474577599125	0.24548515285655	0.216486062452039	LGALS1/VAV1	2
BP	GO:0047496	vesicle transport along microtubule	2/117	45/18800	0.0319474577599125	0.24548515285655	0.216486062452039	BLOC1S1/DTNBP1	2
BP	GO:0072583	clathrin-dependent endocytosis	2/117	45/18800	0.0319474577599125	0.24548515285655	0.216486062452039	CLTB/AP2S1	2
BP	GO:0098927	vesicle-mediated transport between endosomal compartments	2/117	45/18800	0.0319474577599125	0.24548515285655	0.216486062452039	HOOK2/STX8	2
BP	GO:0031532	actin cytoskeleton reorganization	3/117	111/18800	0.0320812780406146	0.245514505637236	0.216511947797196	GMFG/DTNBP1/FES	3
BP	GO:0030098	lymphocyte differentiation	6/117	382/18800	0.032284103542899	0.245514505637236	0.216511947797196	BATF/LGALS1/GBA/VAV1/BAD/LYL1	6
BP	GO:0042326	negative regulation of phosphorylation	6/117	382/18800	0.032284103542899	0.245514505637236	0.216511947797196	MICAL1/DTNBP1/GBA/PYCARD/DYNLL1/TAF7	6
BP	GO:0050900	leukocyte migration	6/117	384/18800	0.0329928668252528	0.249553059446392	0.220073428408024	GBA/VAV1/PYCARD/GPSM3/RAC2/ITGB2	6
BP	GO:0031640	killing of cells of another organism	2/117	46/18800	0.0332662234689044	0.249553059446392	0.220073428408024	GAPDH/BCL2L1	2
BP	GO:0035307	positive regulation of protein dephosphorylation	2/117	46/18800	0.0332662234689044	0.249553059446392	0.220073428408024	GBA/PINK1	2
BP	GO:0042168	heme metabolic process	2/117	46/18800	0.0332662234689044	0.249553059446392	0.220073428408024	BLVRA/UROD	2
BP	GO:0022904	respiratory electron transport chain	3/117	113/18800	0.0335653045107456	0.250946009737433	0.22130182988237	COX6A1/GBA/PINK1	3
BP	GO:0001774	microglial cell activation	2/117	47/18800	0.0346060286734776	0.254429041376764	0.224373411997298	CST7/ITGB2	2
BP	GO:0031294	lymphocyte costimulation	2/117	47/18800	0.0346060286734776	0.254429041376764	0.224373411997298	LGALS1/VAV1	2
BP	GO:0036230	granulocyte activation	2/117	47/18800	0.0346060286734776	0.254429041376764	0.224373411997298	ITGB2/PRAM1	2
BP	GO:2000144	positive regulation of DNA-templated transcription, initiation	2/117	47/18800	0.0346060286734776	0.254429041376764	0.224373411997298	TAF10/TAF7	2
BP	GO:2000378	negative regulation of reactive oxygen species metabolic process	2/117	47/18800	0.0346060286734776	0.254429041376764	0.224373411997298	CFLAR/PINK1	2
BP	GO:0099111	microtubule-based transport	4/117	198/18800	0.0352853822977829	0.258564738493356	0.228020560404634	BLOC1S1/FLOT2/DTNBP1/UBB	4
BP	GO:0030099	myeloid cell differentiation	6/117	391/18800	0.0355531940493024	0.259667387561406	0.228992953855851	BATF/GPR137/GBA/FES/THOC5/NBEAL2	6
BP	GO:0032527	protein exit from endoplasmic reticulum	2/117	48/18800	0.0359665653086979	0.260111140614864	0.229384286488909	EDEM2/DERL2	2
BP	GO:0033628	regulation of cell adhesion mediated by integrin	2/117	48/18800	0.0359665653086979	0.260111140614864	0.229384286488909	MUC1/FERMT3	2
BP	GO:0045839	negative regulation of mitotic nuclear division	2/117	48/18800	0.0359665653086979	0.260111140614864	0.229384286488909	MAD2L2/AURKAIP1	2
BP	GO:0002285	lymphocyte activation involved in immune response	4/117	201/18800	0.0369708888761017	0.265484076593145	0.234122519087541	BATF/LGALS1/MAD2L2/APBB1IP	4
BP	GO:0008089	anterograde axonal transport	2/117	49/18800	0.0373475282709338	0.265484076593145	0.234122519087541	BLOC1S1/DTNBP1	2
BP	GO:0060260	regulation of transcription initiation from RNA polymerase II promoter	2/117	49/18800	0.0373475282709338	0.265484076593145	0.234122519087541	TAF10/TAF7	2
BP	GO:0097300	programmed necrotic cell death	2/117	49/18800	0.0373475282709338	0.265484076593145	0.234122519087541	CFLAR/MLKL	2
BP	GO:0071346	cellular response to interferon-gamma	3/117	118/18800	0.0374292959317945	0.265484076593145	0.234122519087541	GAPDH/SLC26A6/STX8	3
BP	GO:1904019	epithelial cell apoptotic process	3/117	118/18800	0.0374292959317945	0.265484076593145	0.234122519087541	CFLAR/BAD/BCL2L1	3
BP	GO:0002269	leukocyte activation involved in inflammatory response	2/117	50/18800	0.0387486153934508	0.271362929954768	0.23930690519473	CST7/ITGB2	2
BP	GO:1902041	regulation of extrinsic apoptotic signaling pathway via death domain receptors	2/117	50/18800	0.0387486153934508	0.271362929954768	0.23930690519473	CFLAR/BCL2L1	2
BP	GO:1903307	positive regulation of regulated secretory pathway	2/117	50/18800	0.0387486153934508	0.271362929954768	0.23930690519473	VAMP8/ITGB2	2
BP	GO:2001238	positive regulation of extrinsic apoptotic signaling pathway	2/117	50/18800	0.0387486153934508	0.271362929954768	0.23930690519473	HTRA2/PYCARD	2
BP	GO:0010948	negative regulation of cell cycle process	5/117	301/18800	0.0400740747910859	0.277797388079092	0.244981262634022	MAD2L2/MUC1/AURKAIP1/THOC5/CHMP2A	5
BP	GO:0010823	negative regulation of mitochondrion organization	2/117	51/18800	0.0401695274221913	0.277797388079092	0.244981262634022	PINK1/BCL2L1	2
BP	GO:0015872	dopamine transport	2/117	51/18800	0.0401695274221913	0.277797388079092	0.244981262634022	DTNBP1/PINK1	2
BP	GO:0043124	negative regulation of I-kappaB kinase/NF-kappaB signaling	2/117	51/18800	0.0401695274221913	0.277797388079092	0.244981262634022	PYCARD/TNIP1	2
BP	GO:0043523	regulation of neuron apoptotic process	4/117	207/18800	0.0404794651292561	0.278697931695011	0.245775425291959	GBA/PINK1/CDC34/BCL2L1	4
BP	GO:0014902	myotube differentiation	3/117	122/18800	0.0406775562302253	0.278697931695011	0.245775425291959	CFLAR/CD53/EHD1	3
BP	GO:0071901	negative regulation of protein serine/threonine kinase activity	3/117	122/18800	0.0406775562302253	0.278697931695011	0.245775425291959	DTNBP1/GBA/PYCARD	3
BP	GO:0030100	regulation of endocytosis	4/117	208/18800	0.0410820793248031	0.279038967168833	0.246076174343481	DTNBP1/RAB4B/AP2S1/CD151	4
BP	GO:0032355	response to estradiol	3/117	123/18800	0.0415112574767943	0.279038967168833	0.246076174343481	ARPC1B/CFLAR/BAD	3
BP	GO:1901989	positive regulation of cell cycle phase transition	3/117	123/18800	0.0415112574767943	0.279038967168833	0.246076174343481	THOC5/LSM10/TFDP1	3
BP	GO:0002204	somatic recombination of immunoglobulin genes involved in immune response	2/117	52/18800	0.0416099679917374	0.279038967168833	0.246076174343481	BATF/MAD2L2	2
BP	GO:0002208	somatic diversification of immunoglobulins involved in immune response	2/117	52/18800	0.0416099679917374	0.279038967168833	0.246076174343481	BATF/MAD2L2	2
BP	GO:0006890	retrograde vesicle-mediated transport, Golgi to endoplasmic reticulum	2/117	52/18800	0.0416099679917374	0.279038967168833	0.246076174343481	LMAN2/COPE	2
BP	GO:0045190	isotype switching	2/117	52/18800	0.0416099679917374	0.279038967168833	0.246076174343481	BATF/MAD2L2	2
BP	GO:1904375	regulation of protein localization to cell periphery	3/117	124/18800	0.0423535660826094	0.283167497706389	0.249717002757697	VAMP8/STX8/BCL2L1	3
BP	GO:0006778	porphyrin-containing compound metabolic process	2/117	53/18800	0.0430696436014571	0.28536862661684	0.251658112943906	BLVRA/UROD	2
BP	GO:0033059	cellular pigmentation	2/117	53/18800	0.0430696436014571	0.28536862661684	0.251658112943906	BLOC1S1/DTNBP1	2
BP	GO:1900087	positive regulation of G1/S transition of mitotic cell cycle	2/117	53/18800	0.0430696436014571	0.28536862661684	0.251658112943906	LSM10/TFDP1	2
BP	GO:0071496	cellular response to external stimulus	5/117	309/18800	0.0440104691316298	0.289956786260946	0.255704274610694	TLR5/GBA/FES/BAD/ASGR1	5
BP	GO:0006469	negative regulation of protein kinase activity	4/117	213/18800	0.0441716855067441	0.289956786260946	0.255704274610694	DTNBP1/GBA/PYCARD/TAF7	4
BP	GO:0031396	regulation of protein ubiquitination	4/117	213/18800	0.0441716855067441	0.289956786260946	0.255704274610694	MAD2L2/PARP10/PINK1/UBB	4
BP	GO:0006909	phagocytosis	5/117	310/18800	0.0445183230863617	0.289956786260946	0.255704274610694	LMAN2/VAV1/PYCARD/RAC2/ITGB2	5
BP	GO:0061900	glial cell activation	2/117	54/18800	0.0445482635918308	0.289956786260946	0.255704274610694	CST7/ITGB2	2
BP	GO:1903202	negative regulation of oxidative stress-induced cell death	2/117	54/18800	0.0445482635918308	0.289956786260946	0.255704274610694	HTRA2/PINK1	2
BP	GO:0031929	TOR signaling	3/117	128/18800	0.045808366783889	0.293918628782591	0.259198105816312	GPR137/GBA/PINK1	3
BP	GO:0071621	granulocyte chemotaxis	3/117	128/18800	0.045808366783889	0.293918628782591	0.259198105816312	VAV1/RAC2/ITGB2	3
BP	GO:1990266	neutrophil migration	3/117	128/18800	0.045808366783889	0.293918628782591	0.259198105816312	VAV1/RAC2/ITGB2	3
BP	GO:0042743	hydrogen peroxide metabolic process	2/117	55/18800	0.0460455401209572	0.293918628782591	0.259198105816312	PINK1/RAC2	2
BP	GO:0051784	negative regulation of nuclear division	2/117	55/18800	0.0460455401209572	0.293918628782591	0.259198105816312	MAD2L2/AURKAIP1	2
BP	GO:0097352	autophagosome maturation	2/117	55/18800	0.0460455401209572	0.293918628782591	0.259198105816312	VAMP8/CHMP2A	2
BP	GO:0006473	protein acetylation	4/117	216/18800	0.0460866534964117	0.293918628782591	0.259198105816312	BLOC1S1/MUC1/TAF10/TAF7	4
BP	GO:0051604	protein maturation	5/117	314/18800	0.0465849859904388	0.296081173674494	0.261105189902971	CASP4/CST7/HTRA2/BAD/PYCARD	5
BP	GO:0006888	endoplasmic reticulum to Golgi vesicle-mediated transport	3/117	129/18800	0.046693325626931	0.296081173674494	0.261105189902971	LMAN2/TRAPPC1/COPE	3
BP	GO:0050433	regulation of catecholamine secretion	2/117	56/18800	0.0475611881412385	0.299174542189587	0.263833139686301	DTNBP1/PINK1	2
BP	GO:0051438	regulation of ubiquitin-protein transferase activity	2/117	56/18800	0.0475611881412385	0.299174542189587	0.263833139686301	MAD2L2/PINK1	2
BP	GO:0030168	platelet activation	3/117	130/18800	0.0475867324223835	0.299174542189587	0.263833139686301	ILK/VAV1/FERMT3	3
BP	GO:0034219	carbohydrate transmembrane transport	3/117	131/18800	0.0484885582729017	0.303483435356492	0.267633024544408	RAB4B/TMEM144/SLC26A6	3
BP	GO:0010803	regulation of tumor necrosis factor-mediated signaling pathway	2/117	57/18800	0.0490949253762422	0.303483435356492	0.267633024544408	CASP4/PYCARD	2
BP	GO:0032784	regulation of DNA-templated transcription, elongation	2/117	57/18800	0.0490949253762422	0.303483435356492	0.267633024544408	THOC5/EAF2	2
BP	GO:0045071	negative regulation of viral genome replication	2/117	57/18800	0.0490949253762422	0.303483435356492	0.267633024544408	PARP10/TNIP1	2
BP	GO:0050432	catecholamine secretion	2/117	57/18800	0.0490949253762422	0.303483435356492	0.267633024544408	DTNBP1/PINK1	2
BP	GO:2000142	regulation of DNA-templated transcription, initiation	2/117	57/18800	0.0490949253762422	0.303483435356492	0.267633024544408	TAF10/TAF7	2
BP	GO:0007596	blood coagulation	4/117	221/18800	0.0493801261576663	0.304396153723999	0.268437923754034	DTNBP1/ILK/VAV1/FERMT3	4
CC	GO:0070821	tertiary granule membrane	6/120	73/19594	5.66717829566465e-06	0.00172848938017772	0.00131239918425918	STOM/CD53/NBEAL2/VAMP8/DYNLL1/ITGB2	6
CC	GO:0005765	lysosomal membrane	11/120	404/19594	3.88024986141547e-05	0.00372589133244248	0.00282897702549558	STOM/BLOC1S1/AP1S1/ATP6V0E1/GPR137/GBA/ATP6V1D/AP2S1/VAMP8/STX8/CHMP2A	11
CC	GO:0098852	lytic vacuole membrane	11/120	404/19594	3.88024986141547e-05	0.00372589133244248	0.00282897702549558	STOM/BLOC1S1/AP1S1/ATP6V0E1/GPR137/GBA/ATP6V1D/AP2S1/VAMP8/STX8/CHMP2A	11
CC	GO:0030139	endocytic vesicle	10/120	342/19594	4.88641486221964e-05	0.00372589133244248	0.00282897702549558	ATP6V0E1/FLOT2/CLTB/AP2S1/VAMP8/STX8/UBC/RAC2/EHD1/UBB	10
CC	GO:0005774	vacuolar membrane	11/120	449/19594	9.98286077773086e-05	0.00608954507441583	0.00462364078126482	STOM/BLOC1S1/AP1S1/ATP6V0E1/GPR137/GBA/ATP6V1D/AP2S1/VAMP8/STX8/CHMP2A	11
CC	GO:0030667	secretory granule membrane	9/120	312/19594	0.000130630292818809	0.00633928674307863	0.00481326344599586	STOM/CD53/FLOT2/ATP6V1D/RAB4B/NBEAL2/VAMP8/DYNLL1/ITGB2	9
CC	GO:0030117	membrane coat	5/120	84/19594	0.000166276373588948	0.00633928674307863	0.00481326344599586	AP1S1/CLTB/AP2S1/COPE/CHMP2A	5
CC	GO:0048475	coated membrane	5/120	84/19594	0.000166276373588948	0.00633928674307863	0.00481326344599586	AP1S1/CLTB/AP2S1/COPE/CHMP2A	5
CC	GO:0035579	specific granule membrane	5/120	91/19594	0.000242090704986203	0.00800311668720996	0.00607656832160894	STOM/CD53/ATP6V1D/VAMP8/ITGB2	5
CC	GO:0005741	mitochondrial outer membrane	7/120	205/19594	0.000271599743488981	0.00800311668720996	0.00607656832160894	MTX1/BAD/PINK1/UBC/RAC2/UBB/BCL2L1	7
CC	GO:0030120	vesicle coat	4/120	52/19594	0.000288636995276425	0.00800311668720996	0.00607656832160894	AP1S1/CLTB/AP2S1/COPE	4
CC	GO:0005766	primary lysosome	6/120	155/19594	0.000386934707960729	0.0090780835329248	0.00689276402845024	STOM/PLAC8/PYCARD/TRAPPC1/VAMP8/IMPDH1	6
CC	GO:0042582	azurophil granule	6/120	155/19594	0.000386934707960729	0.0090780835329248	0.00689276402845024	STOM/PLAC8/PYCARD/TRAPPC1/VAMP8/IMPDH1	6
CC	GO:0030125	clathrin vesicle coat	3/120	25/19594	0.000466940694414579	0.010172636556889	0.00772383103542913	AP1S1/CLTB/AP2S1	3
CC	GO:0070820	tertiary granule	6/120	164/19594	0.000522074198543791	0.0106155087037237	0.00806009288979888	STOM/CD53/NBEAL2/VAMP8/DYNLL1/ITGB2	6
CC	GO:0031968	organelle outer membrane	7/120	232/19594	0.000570917126896278	0.0107773284764194	0.00818295863610789	MTX1/BAD/PINK1/UBC/RAC2/UBB/BCL2L1	7
CC	GO:0019867	outer membrane	7/120	234/19594	0.000600703554423375	0.0107773284764194	0.00818295863610789	MTX1/BAD/PINK1/UBC/RAC2/UBB/BCL2L1	7
CC	GO:0005905	clathrin-coated pit	4/120	70/19594	0.000898185119101182	0.0152192478514367	0.011555598023524	AP1S1/CLTB/AP2S1/LRP10	4
CC	GO:0101002	ficolin-1-rich granule	6/120	185/19594	0.000980022828960688	0.0157319454122637	0.0119448765856704	GMFG/PGAM1/NBEAL2/DYNLL1/IMPDH1/ITGB2	6
CC	GO:0030666	endocytic vesicle membrane	6/120	194/19594	0.00125138445792902	0.0186784249384419	0.014182065527031	ATP6V0E1/AP2S1/VAMP8/UBC/RAC2/UBB	6
CC	GO:0030055	cell-substrate junction	9/120	428/19594	0.00128605548756485	0.0186784249384419	0.014182065527031	ARPC1B/FLOT2/ILK/FES/FERMT3/CD151/RAC2/APBB1IP/ITGB2	9
CC	GO:0030118	clathrin coat	3/120	39/19594	0.00174318672624827	0.0241669068866238	0.0183493339605081	AP1S1/CLTB/AP2S1	3
CC	GO:0035578	azurophil granule lumen	4/120	91/19594	0.00237263221175371	0.0314631662862991	0.0238892030474057	PLAC8/PYCARD/TRAPPC1/IMPDH1	4
CC	GO:0001931	uropod	2/120	13/19594	0.00277602492364725	0.0325649077581697	0.0247257280648743	PSTPIP1/FLOT2	2
CC	GO:0030130	clathrin coat of trans-Golgi network vesicle	2/120	13/19594	0.00277602492364725	0.0325649077581697	0.0247257280648743	AP1S1/CLTB	2
CC	GO:0031254	cell trailing edge	2/120	13/19594	0.00277602492364725	0.0325649077581697	0.0247257280648743	PSTPIP1/FLOT2	2
CC	GO:0042581	specific granule	5/120	160/19594	0.00305800243584695	0.0327952120408918	0.0249005924037832	STOM/CD53/ATP6V1D/VAMP8/ITGB2	5
CC	GO:0030132	clathrin coat of coated pit	2/120	14/19594	0.00322575856139919	0.0327952120408918	0.0249005924037832	CLTB/AP2S1	2
CC	GO:0031082	BLOC complex	2/120	14/19594	0.00322575856139919	0.0327952120408918	0.0249005924037832	BLOC1S1/DTNBP1	2
CC	GO:0033276	transcription factor TFTC complex	2/120	14/19594	0.00322575856139919	0.0327952120408918	0.0249005924037832	TAF10/TAF7	2
CC	GO:0012510	trans-Golgi network transport vesicle membrane	2/120	15/19594	0.00370716826050737	0.0351381004046977	0.0266794895221173	AP1S1/CLTB	2
CC	GO:0034774	secretory granule lumen	7/120	322/19594	0.00370746806243328	0.0351381004046977	0.0266794895221173	GMFG/PLAC8/PYCARD/TRAPPC1/FERMT3/PGAM1/IMPDH1	7
CC	GO:0060205	cytoplasmic vesicle lumen	7/120	325/19594	0.00389983800402054	0.0351381004046977	0.0266794895221173	GMFG/PLAC8/PYCARD/TRAPPC1/FERMT3/PGAM1/IMPDH1	7
CC	GO:0030660	Golgi-associated vesicle membrane	3/120	52/19594	0.0039790271168217	0.0351381004046977	0.0266794895221173	AP1S1/CLTB/COPE	3
CC	GO:0031983	vesicle lumen	7/120	327/19594	0.00403224103004728	0.0351381004046977	0.0266794895221173	GMFG/PLAC8/PYCARD/TRAPPC1/FERMT3/PGAM1/IMPDH1	7
CC	GO:0005925	focal adhesion	8/120	419/19594	0.00428694740885482	0.0360266036756008	0.0273541080539506	ARPC1B/FLOT2/ILK/FES/CD151/RAC2/APBB1IP/ITGB2	8
CC	GO:0005775	vacuolar lumen	5/120	174/19594	0.00437044044589256	0.0360266036756008	0.0273541080539506	PLAC8/GBA/PYCARD/TRAPPC1/IMPDH1	5
CC	GO:0030662	coated vesicle membrane	5/120	176/19594	0.00458618872583346	0.0368101989836633	0.0279490725674061	AP1S1/CLTB/AP2S1/VAMP8/COPE	5
CC	GO:0030665	clathrin-coated vesicle membrane	4/120	111/19594	0.00484244915796338	0.0378704357225341	0.0287540840688784	AP1S1/CLTB/AP2S1/VAMP8	4
CC	GO:0030131	clathrin adaptor complex	2/120	18/19594	0.00533748891440626	0.0397057102169246	0.0301475625460687	AP1S1/AP2S1	2
CC	GO:0061702	inflammasome complex	2/120	18/19594	0.00533748891440626	0.0397057102169246	0.0301475625460687	CASP4/PYCARD	2
CC	GO:0101003	ficolin-1-rich granule membrane	3/120	61/19594	0.0062268757760919	0.0452189788501912	0.0343336508957448	NBEAL2/DYNLL1/ITGB2	3
CC	GO:0055037	recycling endosome	5/120	196/19594	0.00717792867209923	0.0509132149997736	0.0386571433993104	RAB4B/VAMP8/STX8/TUBA1A/EHD1	5
CC	GO:0030027	lamellipodium	5/120	202/19594	0.00812169840970892	0.0562981367036641	0.0427457811037312	PSTPIP1/FLOT2/ILK/RAC2/APBB1IP	5
CC	GO:0005868	cytoplasmic dynein complex	2/120	23/19594	0.00865174238829828	0.0586395872984661	0.0445235865596636	DYNLRB1/DYNLL1	2
CC	GO:0030135	coated vesicle	6/120	290/19594	0.00894251565075198	0.0592927668147685	0.0450195295918864	AP1S1/LMAN2/CLTB/AP2S1/VAMP8/COPE	6
CC	GO:0045335	phagocytic vesicle	4/120	138/19594	0.0103142080911487	0.0669326269744757	0.0508202862273845	ATP6V0E1/VAMP8/STX8/RAC2	4
CC	GO:0005743	mitochondrial inner membrane	8/120	491/19594	0.0107283811881511	0.0681699221330432	0.0517597338024832	MTX1/COX6A1/MRPL51/AURKAIP1/TIMM17B/SLC25A20/PINK1/BCL2L1	8
CC	GO:0015629	actin cytoskeleton	8/120	499/19594	0.0117408402494844	0.0706488049859944	0.0536418881688309	ARPC1B/MICAL1/PSTPIP1/FLOT2/ARPC4/ILK/FERMT3/RAC2	8
CC	GO:0030670	phagocytic vesicle membrane	3/120	77/19594	0.0117940617166501	0.0706488049859944	0.0536418881688309	ATP6V0E1/VAMP8/RAC2	3
CC	GO:0033176	proton-transporting V-type ATPase complex	2/120	27/19594	0.011813406735363	0.0706488049859944	0.0536418881688309	ATP6V0E1/ATP6V1D	2
CC	GO:0005788	endoplasmic reticulum lumen	6/120	311/19594	0.0123203425726284	0.0722635477817628	0.0548679223882237	EDEM2/LGALS1/SHISA5/IGFBP7/NUCB1/P4HA1	6
CC	GO:0090575	RNA polymerase II transcription regulator complex	5/120	230/19594	0.013677306608271	0.0787090285947671	0.0597618163618594	BATF/TAF10/RFXANK/TFDP1/TAF7	5
CC	GO:0005758	mitochondrial intermembrane space	3/120	83/19594	0.0144285174337543	0.0802263358799394	0.0609138702108254	BLOC1S1/HTRA2/PINK1	3
CC	GO:0030119	AP-type membrane coat adaptor complex	2/120	30/19594	0.014467044175071	0.0802263358799394	0.0609138702108254	AP1S1/AP2S1	2
CC	GO:0005798	Golgi-associated vesicle	3/120	84/19594	0.014897352495326	0.0811373662691861	0.0616055930257841	AP1S1/CLTB/COPE	3
CC	GO:0030140	trans-Golgi network transport vesicle	2/120	32/19594	0.0163653296438633	0.087568869146988	0.0664888738993524	AP1S1/CLTB	2
CC	GO:0032592	integral component of mitochondrial membrane	3/120	88/19594	0.0168583997534673	0.0882983182027479	0.0670427265042435	MTX1/TIMM17B/PINK1	3
CC	GO:0005669	transcription factor TFIID complex	2/120	33/19594	0.0173521993576263	0.0882983182027479	0.0670427265042435	TAF10/TAF7	2
CC	GO:0120111	neuron projection cytoplasm	3/120	89/19594	0.0173701609579176	0.0882983182027479	0.0670427265042435	BLOC1S1/FLOT2/DTNBP1	3
CC	GO:0098573	intrinsic component of mitochondrial membrane	3/120	90/19594	0.0178905464379964	0.0894527321899821	0.0679192444583126	MTX1/TIMM17B/PINK1	3
CC	GO:0045334	clathrin-coated endocytic vesicle	3/120	91/19594	0.0184195662411638	0.0906123823154025	0.0687997380824454	CLTB/AP2S1/VAMP8	3
CC	GO:0031970	organelle envelope lumen	3/120	93/19594	0.0195035428597066	0.0944219138446113	0.0716922210381863	BLOC1S1/HTRA2/PINK1	3
CC	GO:0070461	SAGA-type complex	2/120	36/19594	0.0204596772670351	0.0975031494757144	0.0740317269530877	TAF10/TAF7	2
CC	GO:0005802	trans-Golgi network	5/120	260/19594	0.0219964382458078	0.103214056384175	0.078367877151056	AP1S1/HOOK2/GBA/CLTB/STX8	5
CC	GO:0030672	synaptic vesicle membrane	3/120	103/19594	0.0254433112713097	0.115824028921634	0.0879423170414476	DTNBP1/CLTB/BCL2L1	3
CC	GO:0099501	exocytic vesicle membrane	3/120	103/19594	0.0254433112713097	0.115824028921634	0.0879423170414476	DTNBP1/CLTB/BCL2L1	3
CC	GO:0098636	protein complex involved in cell adhesion	2/120	43/19594	0.028525284899308	0.127944292563073	0.0971449330936186	LGALS1/ITGB2	2
CC	GO:0005770	late endosome	5/120	283/19594	0.0302261025379452	0.132896224262411	0.100904812209596	CST7/DERL2/VAMP8/STX8/CHMP2A	5
CC	GO:0030136	clathrin-coated vesicle	4/120	192/19594	0.030500772781537	0.132896224262411	0.100904812209596	AP1S1/CLTB/AP2S1/VAMP8	4
CC	GO:0008021	synaptic vesicle	4/120	196/19594	0.032541940244645	0.13979284189601	0.106141243199732	DTNBP1/CLTB/RABAC1/BCL2L1	4
CC	GO:0097542	ciliary tip	2/120	47/19594	0.0336140094718297	0.142392679012612	0.108115235143312	DYNLRB1/DYNLL1	2
CC	GO:0031201	SNARE complex	2/120	48/19594	0.0349376708337069	0.145972460332611	0.110833274454441	VAMP8/STX8	2
CC	GO:0030496	midbody	4/120	203/19594	0.036302880691862	0.149112160422357	0.113217170985051	MICAL1/DTNBP1/EXOC6/CHMP2A	4
CC	GO:0030133	transport vesicle	6/120	402/19594	0.0373548763052902	0.149112160422357	0.113217170985051	AP1S1/DTNBP1/CLTB/RABAC1/COPE/BCL2L1	6
CC	GO:0030658	transport vesicle membrane	4/120	205/19594	0.0374217443931817	0.149112160422357	0.113217170985051	AP1S1/DTNBP1/CLTB/BCL2L1	4
CC	GO:0016469	proton-transporting two-sector ATPase complex	2/120	50/19594	0.0376447093525295	0.149112160422357	0.113217170985051	ATP6V0E1/ATP6V1D	2
CC	GO:1904813	ficolin-1-rich granule lumen	3/120	124/19594	0.0407209903267795	0.159229513457279	0.120899026611221	GMFG/PGAM1/IMPDH1	3
CC	GO:0140534	endoplasmic reticulum protein-containing complex	3/120	125/19594	0.0415417981896478	0.159554059765472	0.12114544658638	DERL2/DAD1/P4HA1	3
CC	GO:0031312	extrinsic component of organelle membrane	2/120	53/19594	0.041850245184386	0.159554059765472	0.12114544658638	UBC/UBB	2
CC	GO:0070382	exocytic vesicle	4/120	214/19594	0.04270099141905	0.160787683738398	0.122082106721131	DTNBP1/CLTB/RABAC1/BCL2L1	4
CC	GO:0030286	dynein complex	2/120	54/19594	0.0432896206011007	0.161016271747997	0.122255667936356	DYNLRB1/DYNLL1	2
CC	GO:0031305	integral component of mitochondrial inner membrane	2/120	56/19594	0.0462230027966779	0.169855612686587	0.128967160624846	MTX1/TIMM17B	2
CC	GO:0031304	intrinsic component of mitochondrial inner membrane	2/120	57/19594	0.0477164642042606	0.173256209313089	0.131549149435305	MTX1/TIMM17B	2
CC	GO:0035577	azurophil granule membrane	2/120	58/19594	0.049227413248939	0.176639541657958	0.13411802990423	STOM/VAMP8	2
MF	GO:0097153	cysteine-type endopeptidase activity involved in apoptotic process	3/120	15/18410	0.000116055363644022	0.0337721108204103	0.0317625205762586	CASP4/CFLAR/PYCARD	3
MF	GO:0019869	chloride channel inhibitor activity	2/120	10/18410	0.00183232783499016	0.129784798002647	0.122062027421552	VAMP8/STX8	2
MF	GO:0097199	cysteine-type endopeptidase activity involved in apoptotic signaling pathway	2/120	10/18410	0.00183232783499016	0.129784798002647	0.122062027421552	CASP4/CFLAR	2
MF	GO:0002020	protease binding	5/120	136/18410	0.00197510698266786	0.129784798002647	0.122062027421552	CFLAR/DERL2/PYCARD/PINK1/UBC	5
MF	GO:0043422	protein kinase B binding	2/120	11/18410	0.00222997934712451	0.129784798002647	0.122062027421552	BAD/PINK1	2
MF	GO:0016504	peptidase activator activity	3/120	43/18410	0.00275621535378141	0.130354333574552	0.122597673103214	BAD/PYCARD/PINK1	3
MF	GO:0031386	protein tag	2/120	13/18410	0.00313567125437066	0.130354333574552	0.122597673103214	UBC/UBB	2
MF	GO:0008656	cysteine-type endopeptidase activator activity involved in apoptotic process	2/120	17/18410	0.00537503868518421	0.173792917487623	0.163451468789227	BAD/PYCARD	2
MF	GO:0017081	chloride channel regulator activity	2/120	17/18410	0.00537503868518421	0.173792917487623	0.163451468789227	VAMP8/STX8	2
MF	GO:0035615	clathrin adaptor activity	2/120	18/18410	0.00602127069188464	0.175218977133843	0.164792671567369	AP1S1/AP2S1	2
MF	GO:0140312	cargo adaptor activity	2/120	19/18410	0.00670112634020997	0.177275251363736	0.16672658836886	AP1S1/AP2S1	2
MF	GO:0016505	peptidase activator activity involved in apoptotic process	2/120	20/18410	0.00741414733168262	0.179793072793304	0.169094588266446	BAD/PYCARD	2
MF	GO:0030276	clathrin binding	3/120	69/18410	0.0103538026344213	0.231765889739739	0.217974792303607	AP1S1/CLTB/AP2S1	3
MF	GO:0048029	monosaccharide binding	3/120	71/18410	0.0111892749951029	0.232577073112495	0.218737706671184	GALK1/LMAN2/P4HA1	3
MF	GO:0051959	dynein light intermediate chain binding	2/120	27/18410	0.0132963537164821	0.255267679778418	0.240078121694298	HOOK2/DYNLL1	2
MF	GO:0016798	hydrolase activity, acting on glycosyl bonds	4/120	144/18410	0.0146630016381555	0.255267679778418	0.240078121694298	TLR5/EDEM2/GBA/LYG1	4
MF	GO:0038024	cargo receptor activity	3/120	79/18410	0.0149125448667804	0.255267679778418	0.240078121694298	LRP10/ASGR1/ITGB2	3
MF	GO:0140318	protein transporter activity	2/120	31/18410	0.0173196060539945	0.266953969169337	0.251069025082393	RHBDF2/TIMM17B	2
MF	GO:0061134	peptidase regulator activity	5/120	230/18410	0.0174299842412969	0.266953969169337	0.251069025082393	GAPDH/CST7/BAD/PYCARD/PINK1	5
MF	GO:0005484	SNAP receptor activity	2/120	36/18410	0.0229758490444697	0.308257161721619	0.289914494655891	VAMP8/STX8	2
MF	GO:0045505	dynein intermediate chain binding	2/120	36/18410	0.0229758490444697	0.308257161721619	0.289914494655891	DYNLRB1/DYNLL1	2
MF	GO:0004553	hydrolase activity, hydrolyzing O-glycosyl compounds	3/120	94/18410	0.023570361300669	0.308257161721619	0.289914494655891	EDEM2/GBA/LYG1	3
MF	GO:0003779	actin binding	7/120	439/18410	0.0249370738880685	0.308257161721619	0.289914494655891	ARPC1B/MICAL1/GMFG/PSTPIP1/ARPC4/MSRB2/TMSB10	7
MF	GO:0016251	RNA polymerase II general transcription initiation factor activity	2/120	38/18410	0.0254232710698243	0.308257161721619	0.289914494655891	TAF10/TAF7	2
MF	GO:0061650	ubiquitin-like protein conjugating enzyme activity	2/120	39/18410	0.0266850666559185	0.310614175874891	0.292131256022686	UBE2F/CDC34	2
MF	GO:0043028	cysteine-type endopeptidase regulator activity involved in apoptotic process	2/120	40/18410	0.0279717493831088	0.313068425787871	0.294439467190619	BAD/PYCARD	2
MF	GO:0005200	structural constituent of cytoskeleton	3/120	104/18410	0.0305683278948753	0.329458645089211	0.3098543958155	ARPC1B/ARPC4/TUBA1A	3
MF	GO:0030246	carbohydrate binding	5/120	270/18410	0.031949708711436	0.332048758393853	0.312290385901254	LGALS1/GALK1/LMAN2/ASGR1/P4HA1	5
MF	GO:0140223	general transcription initiation factor activity	2/120	45/18410	0.0347655718091266	0.34885453091227	0.328096140485405	TAF10/TAF7	2
MF	GO:0004197	cysteine-type endopeptidase activity	3/120	120/18410	0.0437806283376345	0.424672094875054	0.399402223431051	CASP4/CFLAR/PYCARD	3
MF	GO:0030674	protein-macromolecule adaptor activity	5/120	305/18410	0.0495025765426792	0.431559861301459	0.405880137234145	AP1S1/ARPC4/AP2S1/VAMP8/STX8	5
