# Supplementary material for: Identification of new co-diagnostic genes for sepsis and metabolic syndrome using single-cell data analysis and machine learning algorithms
Source: Front Genet. 2023 Mar 16;14:1129476. doi: 10.3389/fgene.2023.1129476 (PMC10060809; doi:10.3389/fgene.2023.1129476)
Supplement: Supplementary file 2 [file DataSheet6.CSV]

	p_val	avg_log2FC	pct.1	pct.2	p_val_adj
ISG15	0	2.3701329020329	0.668	0.069	0
IFI6	0	2.14862782058566	0.586	0.066	0
IFI44L	0	1.98811608978464	0.62	0.027	0
GBP1	0	1.17185856221417	0.37	0.006	0
GBP2	0	1.04148911596517	0.383	0.034	0
GBP4	0	1.76330144044761	0.609	0.058	0
GBP5	0	1.36379296586594	0.448	0.031	0
TXNIP	0	1.6726084808972	0.978	0.852	0
IFI16	0	1.37797637202012	0.621	0.134	0
CMPK2	0	0.99252320514679	0.326	0.002	0
EIF2AK2	0	1.88365421355969	0.725	0.129	0
PNPT1	0	1.33938069725764	0.488	0.052	0
STAT1	0	1.49745082806817	0.522	0.043	0
PTMA	0	-0.549717352816845	1	1	0
MTRNR2L12	0	1.54585485983135	0.638	0.083	0
PARP14	0	1.54905506806449	0.769	0.338	0
PLSCR1	0	1.4811969629145	0.489	0.032	0
LAP3	0	1.35904872004387	0.524	0.069	0
IRF1	0	1.90382527614886	0.921	0.546	0
CD74	0	-0.616636999362678	0.999	0.998	0
HLA-E	0	0.852861084640156	0.957	0.828	0
HLA-DRA	0	-0.594442341542067	0.996	0.994	0
HLA-DMA	0	-1.0571306959149	0.686	0.886	0
HLA-DPB1	0	-0.937409883000108	0.943	0.988	0
EEF1A1	0	-0.482286714664163	0.998	0.999	0
SAMD9L	0	1.19005415340478	0.4	0.023	0
LY6E	0	1.58850214470289	0.815	0.355	0
IFITM2	0	1.36745720153006	0.642	0.171	0
IFITM1	0	2.03782042371998	0.693	0.035	0
IRF7	0	1.12106307497553	0.395	0.031	0
TRIM22	0	1.95168585389392	0.775	0.192	0
MTRNR2L8	0	2.90324438333566	0.883	0.095	0
CCDC6	0	1.27851334016109	0.523	0.088	0
IFIT3	0	1.96259281676189	0.473	0.004	0
RPS26	0	2.68250056949678	0.997	0.751	0
PSME1	0	1.05181961477526	0.853	0.545	0
PSME2	0	1.41354556891529	0.653	0.193	0
IRF9	0	1.19948821874236	0.522	0.1	0
B2M	0	0.506446570801748	0.999	1	0
ISG20	0	2.58182247734052	0.97	0.479	0
HAPLN3	0	1.61804999861657	0.504	0.006	0
XAF1	0	1.74880604691465	0.605	0.044	0
H3F3B	0	-0.982786330470447	0.983	0.993	0
JUND	0	-0.789439914815224	0.998	0.999	0
CD79A	0	-1.00297377026047	0.916	0.973	0
FTL	0	-0.752538387952782	0.992	0.998	0
CD37	0	-0.968324546417449	0.976	0.996	0
RPS4Y1	0	1.02753182592514	0.831	0.349	0
APOL6	0	1.20970801076593	0.412	0.02	0
MX2	0	1.06056335760231	0.371	0.017	0
MX1	0	1.91276032174519	0.684	0.06	0
EPSTI1	1.12736649944259e-302	0.99975141187949	0.364	0.029	2.22316673690078e-298
HERPUD1	1.50682293503198e-301	-1.29648958101096	0.463	0.739	2.97145482788307e-297
BASP1	1.51521672538595e-301	1.11769690116138	0.761	0.4	2.9880073824611e-297
RNF213	4.43117727513308e-299	1.10504212589542	0.534	0.15	8.73828158656243e-295
H3F3A	1.46220610420983e-290	-0.733886957841738	0.905	0.963	2.88347043750179e-286
TMEM123	1.30785441228336e-286	0.972641548647091	0.863	0.57	2.57908890102279e-282
CD83	8.4055650012433e-286	-0.976249354330115	0.806	0.922	1.65757741824518e-281
STAG3	1.8643917970769e-284	1.49756598246483	0.436	0.087	3.67658062383565e-280
HLA-DRB1	1.55299966029536e-282	-0.993148260770917	0.977	0.987	3.06251533010246e-278
LINC00926	2.63071773881519e-279	-1.12749352152988	0.303	0.646	5.18777538094356e-275
WARS	2.54845696860715e-272	1.03413912018342	0.345	0.034	5.02555714209331e-268
MT-ND5	2.86319565000893e-272	0.667916336524014	0.991	0.912	5.64622182181761e-268
SAMD9	3.10122903500299e-272	1.03662322115853	0.391	0.059	6.1156236570259e-268
EHD4	6.01918913737739e-257	0.89212932606939	0.33	0.031	1.18698409789082e-252
C19orf66	7.8103425989337e-257	0.944537766740634	0.433	0.095	1.54019956050972e-252
AES	1.42841429249014e-255	-0.925557707254191	0.678	0.851	2.81683298479056e-251
YPEL3	1.62478889888274e-253	-1.01657313372208	0.172	0.505	3.20408370859677e-249
FBXO6	2.25229806220843e-252	0.806524658306933	0.28	0.009	4.44153177867502e-248
RBCK1	2.52044149389909e-252	0.975058102906341	0.522	0.165	4.97031062596901e-248
RTCB	2.68601112296465e-244	0.987941277308329	0.44	0.111	5.2968139344863e-240
VAMP2	2.85041989835924e-244	-0.905995390457532	0.487	0.739	5.62102803956442e-240
CFLAR	3.58251557827969e-243	0.985734423965079	0.549	0.201	7.06472072036755e-239
SUB1	8.92647607443173e-242	0.781791598479618	0.931	0.779	1.76030108187794e-237
DTX3L	6.20509610041953e-239	0.835803368024532	0.301	0.025	1.22364495100273e-234
IFI35	3.54047476725088e-238	0.844716619361012	0.312	0.032	6.98181624101873e-234
OASL	2.69940543236202e-237	0.823112533962575	0.256	0.005	5.32322751261789e-233
LIMD2	6.77999553043601e-237	-0.835457604196016	0.663	0.841	1.33701511860198e-232
OAS3	4.01881959803568e-236	0.79067056420501	0.252	0.004	7.92511224732636e-232
RPS4X	1.43763532488728e-234	-0.401405684620593	0.998	0.999	2.83501686067771e-230
AC116407.2	3.41696116473572e-232	0.811101976293742	0.259	0.008	6.73824741685884e-228
PSMB8	2.09327966021216e-229	0.915881866919154	0.584	0.24	4.12794748993837e-225
CD52	1.2784071616343e-223	-0.752293393457982	0.799	0.921	2.52101892274284e-219
FTH1	1.40200634955557e-223	-0.62293055213864	0.997	0.999	2.76475652132359e-219
SMAP2	1.80899979157297e-223	0.783164453221075	0.891	0.646	3.56734758898189e-219
CDV3	1.93701785536699e-223	0.859039383504428	0.813	0.556	3.8197992107837e-219
TNFSF10	3.09664478656681e-221	0.83361306767439	0.25	0.009	6.10658351910975e-217
NR4A2	1.24856446140835e-212	-1.09131606538645	0.118	0.406	2.46216911789727e-208
RPL27A	3.69363698471027e-212	0.436958321034831	0.996	0.985	7.28385213384864e-208
ATP6V1F	9.34332357900764e-209	-0.981147190630137	0.264	0.547	1.84250340978031e-204
CHST12	3.81338947054662e-208	0.778453654113259	0.278	0.028	7.52000403591793e-204
PARP9	1.00981770865513e-207	0.740658927108992	0.276	0.027	1.99136052146792e-203
HLA-DMB	3.23606697628529e-207	-0.978341780053852	0.395	0.65	6.38152407723458e-203
USP15	6.61386160775662e-206	0.871060940984198	0.679	0.365	1.30425350904961e-201
HLA-DPA1	7.19044704976808e-206	-0.561615026529152	0.972	0.986	1.41795615821427e-201
HERC5	1.84030194444813e-204	0.830761100186593	0.276	0.029	3.62907543445172e-200
CERS6	1.84621562994735e-204	0.897023918172445	0.363	0.076	3.64073722225616e-200
ZCCHC2	2.1052800212214e-201	0.83006282532566	0.378	0.091	4.15161220184859e-197
SOCS1	7.56707578247781e-200	0.891567763560713	0.553	0.233	1.49222734430462e-195
SERF2	2.08492762726418e-199	0.56928563831774	0.969	0.892	4.11147728096497e-195
GYPC	7.83705177592509e-198	0.849727361559731	0.641	0.324	1.54546661021243e-193
UBE2L6	1.68507716265883e-197	0.74887303650036	0.295	0.043	3.32297216476322e-193
NUB1	2.15277947021325e-197	0.871756994460613	0.43	0.132	4.24528111526054e-193
PPM1K	2.00333741564147e-195	0.864023552407482	0.461	0.156	3.95058138364498e-191
PMAIP1	2.63629596704182e-194	0.859405483485102	0.785	0.521	5.19877564700647e-190
RPL4	3.23017738396844e-194	-0.494149415669823	0.97	0.984	6.36990980118577e-190
PTPN1	1.79980813685852e-190	0.836584286781771	0.67	0.363	3.54922164588501e-186
JUNB	1.18271726003331e-188	-0.882806967718703	0.865	0.925	2.3323184367857e-184
TP53INP1	1.47149562744701e-188	0.942372720041543	0.428	0.132	2.9017893773255e-184
PSMB9	1.13871273009494e-187	0.823704552783223	0.435	0.143	2.24554150374722e-183
CCR7	1.2991421200345e-187	0.88048009171535	0.678	0.356	2.56190826070803e-183
SLC25A6	1.39464005925059e-187	-0.631459613845716	0.837	0.905	2.75023019684216e-183
TRAFD1	1.95392324771033e-187	0.685032450531254	0.267	0.031	3.85313664448477e-183
GTF3A	3.12624066258478e-186	0.765817551540529	0.778	0.509	6.16494658661718e-182
LACTB	1.55644481344897e-185	0.80794574402248	0.314	0.059	3.06930917212137e-181
IFI44	4.11563944720747e-185	0.645931018337412	0.217	0.009	8.11604098989314e-181
CD79B	1.51065754741573e-184	-0.950138627219915	0.117	0.382	2.97901668350381e-180
MS4A1	1.10170194905944e-183	-0.864750587965187	0.577	0.764	2.17255624354522e-179
HELB	2.23696747171682e-183	0.676492840543413	0.217	0.01	4.41129985422558e-179
IFITM3	1.89187831241504e-181	0.975512101976923	0.218	0.011	3.73078403208245e-177
TAP1	6.76758380274335e-180	0.771308663309958	0.389	0.111	1.33456752590099e-175
COX5A	2.4998365816089e-178	0.955043981805552	0.492	0.207	4.92967773893276e-174
SF1	1.06089512117023e-173	-0.629797724497142	0.84	0.916	2.09208517894769e-169
EEF2	3.65329353054801e-172	-0.57538077297199	0.847	0.92	7.20429484224067e-168
MT-ND6	4.71772735241213e-172	0.728935447633492	0.346	0.086	9.30335833895671e-168
TLE1	3.06395396719944e-171	0.801077208162481	0.461	0.166	6.04211722331729e-167
RPS19	3.83842776965296e-171	0.271199841038278	1	0.999	7.56937956175563e-167
SP110	2.57472363663554e-170	0.792919633895233	0.512	0.214	5.07735501144528e-166
FAS	5.85265389702248e-169	0.698316890466381	0.256	0.037	1.15414334849283e-164
IFIT2	6.29293970303322e-169	0.762521072047511	0.228	0.022	1.24096770943815e-164
RNF19A	1.12687095074193e-168	0.759409108499955	0.562	0.268	2.22218951486309e-164
BISPR	3.23548712731619e-168	0.652712644395737	0.253	0.033	6.38038061506753e-164
EIF1	1.80988923344166e-167	-0.319145665225278	1	0.999	3.56910156834695e-163
MAP1LC3B	2.92555754073324e-165	-0.852524773926526	0.331	0.58	5.76919947032595e-161
SMCHD1	1.78041044112952e-164	0.745071029457519	0.773	0.518	3.51096938990742e-160
RPL5	4.80018245263871e-164	-0.302499443628806	0.998	0.999	9.46595979660353e-160
NT5C3A	1.46552322096959e-163	0.737185897256349	0.354	0.099	2.89001179175204e-159
SMDT1	6.01286368416122e-163	-0.706744614071687	0.493	0.708	1.18573671851659e-158
ZNF267	6.08073453923023e-163	0.789711353410679	0.374	0.114	1.1991208511362e-158
BRI3	5.80087472032199e-161	-0.804925596563282	0.349	0.592	1.1439324948475e-156
LY9	1.1400351983412e-159	-0.889041768696479	0.135	0.378	2.24814941112884e-155
OAS1	1.44035512879979e-158	0.592283604559171	0.192	0.01	2.84038031399318e-154
ETS1	5.18526254742919e-155	0.789793919871156	0.478	0.201	1.02253377435304e-150
MXI1	8.2986533280591e-153	-0.892008433379267	0.16	0.397	1.63649443629325e-148
SQSTM1	1.96122636158553e-152	-0.760447248923685	0.411	0.628	3.86753838504667e-148
FMNL1	1.14136470989083e-151	-0.820045551475822	0.245	0.487	2.25077120790471e-147
GABPB1	1.11124911490751e-149	0.740421127155017	0.489	0.208	2.19138325459761e-145
SPPL2A	1.12824544936194e-148	0.744888822346311	0.509	0.234	2.22490002614175e-144
PNRC1	1.17820490327081e-147	-0.609080426624513	0.769	0.876	2.32342006925005e-143
AC245297.3	7.52394444835907e-147	0.697854166634703	0.444	0.172	1.48372184521641e-142
CCNI	1.28996028832319e-145	-0.550187539925262	0.836	0.913	2.54380168857333e-141
IRF8	1.4776219127348e-145	0.662545116745173	0.729	0.457	2.91387041191302e-141
SELENOK	5.21796546320971e-145	-0.73649009641319	0.527	0.718	1.02898278934495e-140
RPL3	8.3538949499697e-145	-0.257376587267867	0.998	0.999	1.64738808413402e-140
GNA12	1.66199215138519e-144	0.659594603796884	0.371	0.122	3.27744852253159e-140
UBE2B	2.53912217591067e-144	-0.800798490352489	0.317	0.545	5.00714893089584e-140
PABPC1	3.95012949471549e-142	-0.505780796180891	0.887	0.922	7.78965536357894e-138
MOB1A	2.22140997812401e-140	0.666830628822008	0.721	0.47	4.38062047686054e-136
PIK3IP1	3.09099855538138e-140	0.71170673603231	0.576	0.291	6.09544915121209e-136
HELZ2	1.80208316169552e-139	0.568775525786313	0.235	0.039	3.55370799486357e-135
ADAR	1.40052676716637e-137	0.689150311574814	0.542	0.273	2.76183878485209e-133
MALAT1	2.39822966361691e-137	0.450796110131591	1	0.997	4.72930889665254e-133
HLA-C	7.29508572403322e-137	-0.438308210195588	0.976	0.99	1.43859090477935e-132
NEAT1	1.9633798405976e-136	0.696761729734332	0.702	0.423	3.87178504565847e-132
CACNA1A	2.19345482433811e-136	0.543181450626312	0.191	0.019	4.32549291359476e-132
LAPTM5	4.84133147214139e-136	0.422342453811954	0.99	0.962	9.54710566306281e-132
SAT1	2.05294378377873e-135	0.718578485555572	0.81	0.599	4.04840514161165e-131
CLEC2D	8.75765630329085e-135	0.697457046926974	0.501	0.225	1.72700982300896e-130
IFIT5	1.88584713777541e-134	0.602956998961861	0.27	0.063	3.7188905556931e-130
TYMP	4.09748744766581e-134	0.659396960395664	0.293	0.079	8.08024524679698e-130
CD2AP	2.41036344086109e-133	0.659898742259019	0.362	0.125	4.75323670537808e-129
HLA-F	6.14524708615617e-133	0.671950593157475	0.581	0.315	1.21184272539e-128
BCL2L11	1.45768803936991e-132	0.725688463076248	0.473	0.216	2.87456081363746e-128
HMGB1	4.21309219858665e-132	-0.519000794279443	0.857	0.931	8.30821781561287e-128
ANXA2R	3.52417916135853e-131	0.663578142418207	0.28	0.071	6.94968130619901e-127
RPL38	7.85964229996789e-131	0.323373661530587	0.994	0.987	1.54992146155367e-126
DEK	1.47648672069572e-130	0.722504615219782	0.497	0.243	2.91163181321195e-126
KIAA1551	1.50453115166644e-130	0.689222595067428	0.566	0.303	2.96693543108622e-126
PHF11	1.62185300492796e-130	0.655596087324128	0.399	0.153	3.19829412571793e-126
PIM3	1.75094208687712e-130	-0.834915530550647	0.431	0.615	3.45285779532169e-126
THEMIS2	1.31220435159589e-129	0.587248605186972	0.249	0.055	2.5876669813471e-125
IKZF1	1.54457517021874e-127	0.70335871575601	0.576	0.321	3.04590223567136e-123
PML	1.91109936486845e-127	0.544079940067116	0.214	0.036	3.76868794752058e-123
AP3B1	1.18732018901942e-126	0.657033539363919	0.381	0.143	2.3413954127463e-122
ZFP36	1.54187086220164e-126	-0.843593931054539	0.473	0.652	3.04056934026164e-122
LTB	3.61335393687926e-126	-0.616463809586272	0.705	0.821	7.12553396352591e-122
MKNK2	4.67865939192688e-126	-0.748617600514862	0.269	0.49	9.22631632087981e-122
IL15RA	5.17060194190698e-126	0.46836977651114	0.165	0.012	1.01964270294406e-121
ARPC5L	5.22196984013314e-126	0.756819538509365	0.573	0.319	1.02977245247425e-121
ELF1	7.40085109685742e-126	0.565635290508194	0.868	0.703	1.45944783630028e-121
GPR183	2.52531241359406e-125	-0.819625435945974	0.079	0.272	4.97991607960748e-121
ACTG1	7.13146969964623e-125	-0.907930701942457	0.346	0.549	1.40632582477024e-120
HLA-A	1.34520049416122e-124	0.472946914457414	0.98	0.923	2.65273537448593e-120
NMI	4.8611205853477e-124	0.580793034101395	0.246	0.057	9.58612979430567e-120
MT-ND2	1.10155936373908e-123	0.351798633870073	1	0.991	2.17227506529346e-119
HMGB2	3.85410405684563e-121	-0.757545541230484	0.31	0.531	7.60029320009958e-117
ARID5A	3.91591679057707e-121	0.641681719065755	0.508	0.245	7.72218791101798e-117
LSP1	1.33259284536166e-119	-0.712480598199986	0.202	0.417	2.62787309105319e-115
PRKCB	2.2645777451099e-118	-0.694924044430194	0.291	0.507	4.46574731335672e-114
XIST	2.39713449957636e-117	-0.737465614631516	0.077	0.268	4.72714923316459e-113
SH3BGRL3	1.51923439100888e-115	-0.660546074470096	0.632	0.758	2.99593021906951e-111
PDCD4	2.59930437536662e-115	-0.617145155459494	0.517	0.689	5.12582822822298e-111
XRN1	3.658225885035e-115	0.634416400094683	0.392	0.163	7.21402144528902e-111
ALPK1	1.43535208701374e-113	0.466144195076385	0.171	0.02	2.83051431559109e-109
NCL	4.55617570542016e-113	0.639493649918931	0.85	0.685	8.98477849108856e-109
RBM38	1.99818157251785e-112	-0.625113924590201	0.716	0.814	3.94041406100519e-108
GPX4	2.17733285479976e-112	-0.689429322759641	0.349	0.542	4.29370038966513e-108
DDX21	2.23089443072669e-112	0.578019773084221	0.875	0.73	4.39932381739303e-108
HLA-DQA1	2.8634783493477e-112	-0.593830171769628	0.68	0.797	5.64677930491367e-108
OSER1	1.91522545578492e-111	-0.672982938174152	0.243	0.448	3.77682459880787e-107
HSH2D	1.99939560161089e-111	0.583442209853269	0.377	0.152	3.94280812637667e-107
MTHFD2	2.20798132389178e-111	0.506818486778835	0.194	0.035	4.35413917071459e-107
C7orf50	9.24348202304056e-111	-0.691218255202126	0.202	0.405	1.8228146549436e-106
PARP12	6.63316673786275e-110	0.483864820954893	0.234	0.056	1.30806048070653e-105
BST2	9.14098488385692e-110	0.588321272336538	0.384	0.159	1.80260221909659e-105
OAS2	9.22897868818346e-110	0.406435159738058	0.137	0.007	1.81995459730978e-105
ODF3B	1.57065657047883e-109	0.539471645448333	0.255	0.069	3.09733475698425e-105
NAPA	1.97199395185752e-109	0.521009379227626	0.305	0.103	3.88877207306302e-105
TRIM25	3.0624210441949e-109	0.397782140244248	0.135	0.006	6.03909429915234e-105
HSP90AB1	3.11714590847633e-109	0.510096453379212	0.973	0.933	6.14701173151533e-105
HBB	1.92857452400625e-107	0.762643489827562	0.135	0.007	3.80314896134033e-103
CD38	2.40386417944715e-107	0.466778862612093	0.159	0.018	4.74042016186979e-103
ZNFX1	2.6302933220342e-107	0.511159075683815	0.245	0.065	5.18693843105145e-103
RAB31	8.46218970744273e-107	0.550259665327354	0.234	0.06	1.66874381030771e-102
ZFP36L1	1.41462205357381e-106	-0.714532923244067	0.448	0.62	2.78963468964756e-102
MCL1	2.07173990079024e-106	0.591217429645478	0.459	0.226	4.08547108435836e-102
HNRNPA0	1.75737861628156e-105	-0.559695338465982	0.575	0.716	3.46555063130723e-101
RGS2	2.9908824583323e-104	-0.76428866248195	0.261	0.469	5.8980202078313e-100
EIF1AY	8.39743622375133e-104	0.553752794387032	0.276	0.088	1.65597442332376e-99
LGALS9	9.10359652908007e-104	0.552759964447394	0.337	0.128	1.79522923553459e-99
DNAJA1	1.69951506899487e-103	0.606021862803164	0.636	0.409	3.35144371605789e-99
REC8	3.14816345379192e-103	0.455157359234163	0.178	0.03	6.20817833087766e-99
DDX5	7.09925416682068e-103	0.359416380683947	0.982	0.952	1.39997292169704e-98
STAT2	7.85779233548847e-103	0.428522454731734	0.169	0.025	1.54955664855833e-98
ZC3HAV1	2.00509271502809e-102	0.593206899013591	0.43	0.208	3.9540428340354e-98
VAMP5	1.26665490644345e-101	0.519727990243641	0.311	0.11	2.49784347550648e-97
SP100	1.32835889507924e-101	0.561306177939986	0.714	0.486	2.61952374109627e-97
ISCA1	2.83479045676582e-97	-0.611911749197867	0.233	0.426	5.5902067807422e-93
ATF3	4.47236846786435e-97	0.483523693234413	0.17	0.028	8.81951061862849e-93
FKBP5	5.79249069331115e-97	0.41129361627203	0.125	0.008	1.14227916472096e-92
GNAS	2.37434542825793e-96	0.36928025554679	0.972	0.918	4.68220918452464e-92
SNX9	2.78102152046711e-96	0.535352110263101	0.619	0.377	5.48417443836115e-92
TMSB10	5.46772863099129e-96	0.356606891224181	0.996	0.984	1.07823608603148e-91
CALM1	2.27446773765858e-95	-0.4740190107583	0.813	0.885	4.48525037866272e-91
TAGAP	4.44999286474024e-95	-0.660202533821499	0.354	0.533	8.77538592926775e-91
SWAP70	6.8275274466641e-95	-0.629122201284251	0.228	0.416	1.34638841248216e-90
ACTB	1.16000113421128e-94	-0.488432547545241	0.908	0.938	2.28752223666465e-90
BNIP3L	2.09653088666375e-94	-0.604777129459399	0.139	0.319	4.13435890850091e-90
TAF4B	2.6765649987793e-94	0.468124860516209	0.208	0.051	5.27818617759278e-90
ANKRD11	5.11609899324785e-94	0.567306733194675	0.666	0.445	1.00889472146848e-89
SYF2	1.03625181060696e-93	-0.582950120910171	0.475	0.634	2.04348857051692e-89
S100A8	9.39410712936794e-93	1.30061848858029	0.135	0.014	1.85251792591136e-88
ENO1	4.09291748898158e-91	0.606145602112131	0.444	0.233	8.07123328827168e-87
SECISBP2L	1.65767483490588e-90	0.570973785167172	0.5	0.277	3.26893477443439e-86
EIF3L	1.65734972826957e-89	-0.552212320712283	0.453	0.606	3.2682936641476e-85
RPS17	1.73931830240811e-89	0.529185141039527	0.677	0.463	3.42993569234879e-85
SH3BP5	7.84981834480642e-89	0.538036572984351	0.403	0.196	1.54798417759583e-84
DDX3Y	1.29853229587619e-88	0.470031143701262	0.365	0.164	2.56070568746785e-84
GAPDH	2.78070815591033e-88	-0.708493705110025	0.426	0.586	5.48355648345518e-84
KMT2E	4.13327801567715e-88	-0.529085473050952	0.536	0.672	8.15082424691534e-84
IFIH1	5.54131108783207e-88	0.460800252462851	0.218	0.062	1.09274654652048e-83
SYNE2	6.04378037039819e-88	0.554950651993611	0.29	0.108	1.19183348904252e-83
SPOCK2	5.44491864577389e-87	-0.533390773387879	0.096	0.256	1.07373795694661e-82
TTTY15	8.15798426061347e-87	0.45335982452077	0.206	0.057	1.60875449619298e-82
SNX3	3.529528437317e-86	-0.55688196903813	0.409	0.568	6.96023007838913e-82
STK4	1.27604619628533e-85	-0.515630717649557	0.572	0.69	2.51636309907468e-81
ARHGEF3	2.54247934716038e-85	0.3737431647465	0.135	0.018	5.01376927260027e-81
N4BP1	2.91816884523643e-85	0.487957514810597	0.267	0.098	5.75462896280624e-81
RHOG	5.23800274664055e-85	-0.583552367275398	0.288	0.462	1.03293414163752e-80
LSM7	1.46739716643462e-84	0.52613520752851	0.686	0.481	2.89370721220906e-80
CCSER1	1.19059418264023e-83	0.373820730198037	0.137	0.019	2.34785172816653e-79
BCL11A	1.4198479073367e-83	0.541657882837638	0.52	0.307	2.79994007326798e-79
SETD2	2.29403011811585e-83	0.512819694490922	0.348	0.16	4.52382739292445e-79
MYL12A	2.60300457012378e-83	0.545582947442302	0.655	0.449	5.13312501228409e-79
ATG3	5.72706138474248e-83	0.483854282822	0.313	0.131	1.12937650507122e-78
ADK	9.37691684025313e-82	-0.615081149539711	0.119	0.276	1.84912800089792e-77
MT-ND4	1.57882676248763e-81	-0.283256308813379	0.999	0.998	3.1134463756256e-77
ERAP2	4.4099020872434e-81	0.441289464856736	0.233	0.077	8.69632691604398e-77
SKIL	4.60293610776518e-81	0.506599046365163	0.474	0.258	9.07699000451294e-77
TRAF4	7.35183437686264e-81	-0.649438330371841	0.159	0.32	1.44978173911731e-76
S100A9	4.90990824568940e-80	0.795282234775772	0.146	0.027	9.68233906049949e-76
ZFY	6.32038211315666e-80	0.423964944530794	0.201	0.059	1.24637935271449e-75
ZNF331	1.15019973410572e-79	-0.624137081753389	0.251	0.428	2.26819387565647e-75
CHPT1	1.32553345201109e-79	-0.546178047586051	0.543	0.66	2.61395196736586e-75
PHACTR1	5.50197769172535e-79	-0.707542991891644	0.373	0.522	1.08499000080824e-74
PSMA2	2.29116074164228e-78	0.488445706914918	0.417	0.217	4.51816898251858e-74
YBX3	2.33762367181671e-78	0.603025722205506	0.649	0.44	4.60979388082255e-74
PPP1R10	2.88250262342652e-78	0.47899975995864	0.331	0.149	5.6842951733971e-74
MT-ND1	6.47467709858874e-78	0.261615047591279	1	0.995	1.2768063238417e-73
ELK3	9.76601730666543e-78	0.358118112912689	0.144	0.026	1.92585861287442e-73
NME1	2.94211054476802e-77	0.412540098116086	0.213	0.068	5.80184199428254e-73
KIAA0040	3.41260971963198e-77	0.382141902042552	0.154	0.032	6.72966636711427e-73
NFKBID	3.45374130861598e-77	-0.558736795019363	0.36	0.517	6.81077786059072e-73
GLO1	7.98525710056771e-77	0.447286421571401	0.312	0.135	1.57469270023195e-72
SLC37A1	1.67354859106733e-76	0.452947714904592	0.281	0.113	3.30023782158478e-72
EIF1B	4.29722699657625e-76	-0.507073356601933	0.753	0.828	8.47413163724837e-72
GSTK1	6.85460214383713e-76	0.477581460640361	0.476	0.271	1.35172754276468e-71
AGO2	1.94061930898892e-75	0.432696905840686	0.299	0.125	3.82690127732614e-71
ZBTB16	2.13728715489408e-75	0.345946271597729	0.131	0.021	4.21473026945113e-71
NUCB1	2.16682891874575e-75	0.416230717642255	0.216	0.072	4.27298662776661e-71
ARHGDIB	4.93801005434938e-75	-0.576827149894602	0.451	0.598	9.73775582717698e-71
GCA	1.26722442493145e-74	0.425848848922083	0.187	0.053	2.49896656596481e-70
CD19	1.87983261464514e-74	0.425277222853124	0.28	0.113	3.70702991608022e-70
CIRBP	3.64766760839156e-74	-0.338167583201842	0.941	0.957	7.19320052374815e-70
DEDD2	4.16586656905387e-74	-0.375045390518622	0.027	0.135	8.21508887417424e-70
SNX2	5.11199378439314e-74	-0.566511870195107	0.324	0.483	1.00808517428233e-69
SYPL1	6.99736843398925e-74	-0.561263284615433	0.262	0.423	1.37988105518268e-69
HMGN2	2.82173534474441e-73	-0.486640015341847	0.67	0.768	5.56446209983599e-69
TRA2B	4.34272986826912e-73	0.43690791564594	0.785	0.613	8.56386330022671e-69
EIF2S3	7.70993268852816e-73	-0.54826515784262	0.32	0.475	1.52039872617775e-68
AC245014.3	7.87923479377768e-73	0.57004249491168	0.257	0.101	1.55378510133296e-68
MIA3	3.1804837514336e-72	0.439407876171055	0.313	0.141	6.27191395782706e-68
RBM26	5.30702018486022e-72	0.51089736899975	0.444	0.251	1.04654438045444e-67
TNFAIP8	5.55690219148565e-72	0.492837125814092	0.357	0.177	1.09582111216097e-67
DAPP1	9.93659099253135e-72	0.468030067121238	0.364	0.182	1.95949574372718e-67
ENDOD1	4.08286419818998e-71	0.316404871919466	0.124	0.02	8.05140819883064e-67
MYD88	6.26625198364029e-71	0.356052395583545	0.149	0.034	1.23570489117386e-66
SNHG7	2.07259380639485e-70	-0.520884643434933	0.406	0.553	4.08715498621064e-66
SFT2D2	5.68986697084064e-69	0.432194096928914	0.335	0.161	1.12204176664978e-64
WDR74	1.1047208051032e-68	0.436630672361954	0.339	0.164	2.17850942766351e-64
AL136295.5	1.21306677336498e-68	0.333663235035641	0.136	0.027	2.39216767707575e-64
IRF2	4.95819624022277e-68	0.315709645515374	0.125	0.022	9.7775629857193e-64
LAPTM4A	5.11836510962278e-68	-0.522982298742573	0.319	0.469	1.00934159961761e-63
NAA25	1.15837412550351e-67	0.383100236732844	0.2	0.067	2.28431377549292e-63
PLAC8	2.98703527488059e-67	0.490418164596228	0.619	0.432	5.89043356206452e-63
MIF	7.54471996057829e-67	0.444442528917827	0.486	0.291	1.48781877622604e-62
DDX60L	8.39929500188185e-66	0.315703498808063	0.125	0.023	1.6563409743711e-61
DRAP1	1.04985929452526e-65	0.460965991487623	0.494	0.298	2.07032252880381e-61
TOP1	1.89053382656659e-65	0.470696354529874	0.379	0.204	3.72813270598932e-61
SETX	2.25771597616774e-65	0.413258401109941	0.249	0.101	4.45221590500278e-61
Z93241.1	3.69831574742629e-65	0.404148675984869	0.175	0.052	7.29307865392464e-61
DCK	4.2047478290702e-65	0.407523031602916	0.28	0.125	8.29176271892644e-61
PARP8	5.17312776730551e-65	0.379436557698334	0.236	0.092	1.02014079571265e-60
PAIP2	7.88575625880347e-65	-0.49920000816142	0.369	0.515	1.55507113423605e-60
HSPB1	8.90940159799805e-65	0.567250626270082	0.26	0.11	1.75693399512522e-60
LNPEP	1.20247279476628e-64	0.408520938290873	0.276	0.121	2.3712763512791e-60
LINC00324	8.64904807533371e-64	0.399872118592671	0.121	0.023	1.70559228045581e-59
PRDX4	9.29723462073885e-64	0.372368039122274	0.203	0.072	1.8334146672097e-59
FAM107B	1.02359681043202e-63	0.456348286796388	0.774	0.615	2.01853291017194e-59
DUSP1	2.577344669099e-63	-0.561507979860103	0.686	0.752	5.08252368746322e-59
AFF1	3.58624334796758e-63	0.377201109168507	0.237	0.093	7.07207188219206e-59
NR4A1	4.04796491435282e-63	-0.438931308925533	0.042	0.149	7.98258681110376e-59
GNG2	5.11486611781616e-63	0.418509574333993	0.255	0.108	1.00865159843335e-58
PELI1	9.62491450026853e-63	0.435837232064473	0.573	0.38	1.89803313945295e-58
GRK3	1.27427872387108e-62	0.378033596065269	0.224	0.086	2.51287764347377e-58
BCL7A	1.8368156164177e-62	-0.504517087506328	0.082	0.207	3.62220039557571e-58
ANAPC16	3.32383850185991e-62	0.467390505788977	0.47	0.288	6.55460952566773e-58
ITGA4	4.52548962905958e-62	0.41526771413687	0.338	0.168	8.9242655485055e-58
DYNLT1	1.35394284903473e-61	0.398992636896312	0.229	0.093	2.66997529829648e-57
CCNL1	2.35526967265392e-61	0.403060972001221	0.786	0.634	4.64459179447354e-57
SYNJ2	2.70588508476261e-61	0.36993988353311	0.174	0.056	5.33600538715186e-57
FCHSD2	3.07229431741809e-61	0.379716743298882	0.289	0.132	6.05856439394847e-57
PPIG	4.58550743280298e-61	-0.526360887242102	0.33	0.474	9.04262065748747e-57
RB1	8.67817919868666e-61	0.395101334721168	0.298	0.141	1.71133693798101e-56
TENT5A	1.07324668395958e-60	0.410920013072886	0.207	0.078	2.11644246076828e-56
MNDA	1.97618774373058e-60	0.381211007686732	0.136	0.034	3.8970422306367e-56
NFKB2	2.66664161065899e-60	-0.487243387023464	0.197	0.34	5.25861725621953e-56
NSF	4.67751738842394e-60	0.362801207784351	0.224	0.089	9.224064289972e-56
IFNGR1	6.26024968227612e-60	0.439633881523332	0.378	0.204	1.23452123734485e-55
ELP5	1.55702081732636e-59	-0.389093988983884	0.059	0.171	3.07044505176758e-55
CEBPB	6.80818437379673e-59	0.390222714621207	0.211	0.082	1.34257395851272e-54
ZNF107	9.390099814425e-59	0.40133751944199	0.249	0.107	1.85172768340461e-54
LCP1	3.97927832787082e-58	0.449220821321274	0.42	0.249	7.84713686256126e-54
REL	1.23497793086292e-57	-0.466835748901683	0.766	0.813	2.43537647966168e-53
FUBP1	2.00889449189413e-57	0.370699865069069	0.292	0.141	3.96153993801522e-53
JAK3	3.2380766191554e-57	0.296788604987244	0.153	0.045	6.38548709297445e-53
UCP2	9.7717075312401e-57	-0.507289437183592	0.128	0.257	1.92698072516055e-52
TRIM44	1.20496920451218e-56	0.396399235476206	0.29	0.141	2.37619927129802e-52
RPL31	1.58873939204593e-56	0.267671653254316	0.978	0.942	3.13299408111458e-52
SSR2	1.65500509609627e-56	-0.429091669012701	0.459	0.572	3.26367004950185e-52
SNX6	2.42485447080144e-56	0.377613894798088	0.343	0.182	4.78181301642043e-52
MRTO4	4.25777207772919e-56	0.326507482128208	0.18	0.063	8.39632653728197e-52
AC116366.1	7.01207359780502e-56	0.322806617534487	0.163	0.052	1.38278091348715e-51
CD53	9.36564636448408e-56	0.384730385714789	0.358	0.196	1.84690546307626e-51
LTA4H	9.54065188188331e-56	-0.429299373052721	0.08	0.195	1.88141655110739e-51
NLRC5	1.37122071720263e-55	0.327111997607035	0.174	0.062	2.70404725432359e-51
POMP	2.40433648848808e-55	0.444648167886353	0.654	0.49	4.74135155529849e-51
CYBA	2.80640828852366e-55	0.3660970707062	0.908	0.832	5.53423714496866e-51
AIDA	3.47503356272645e-55	0.351597016388049	0.219	0.089	6.85276618569655e-51
MT-ATP8	3.5893932011205e-55	0.338015781960144	0.275	0.129	7.07828339260962e-51
USP25	1.41118391006261e-54	0.302373149856717	0.143	0.041	2.78285467064346e-50
ELL2	7.00938744558571e-54	0.389222492708267	0.264	0.125	1.3822512042695e-49
SRGN	7.70424219661278e-54	0.389797990269015	0.294	0.147	1.51927656117204e-49
CD82	8.18351840122738e-54	-0.349171931502254	0.049	0.149	1.61378982872204e-49
HLA-DRB5	9.91944184068887e-54	-0.400968139697961	0.726	0.79	1.95611393098385e-49
SLC43A2	1.13653403414801e-53	-0.329250294871844	0.032	0.122	2.24124511533987e-49
SDAD1	1.55727627056087e-53	0.303879566088152	0.16	0.053	3.07094880554603e-49
ATP8A1	1.58216344002608e-53	0.331458347246425	0.223	0.092	3.12002630373143e-49
DUSP2	2.16244938641229e-53	-0.663971683612728	0.156	0.285	4.26435019000503e-49
CNDP2	3.17861247598794e-53	0.319466344961568	0.198	0.077	6.26822380264822e-49
AL360012.1	6.17496055563622e-53	0.264257372173166	0.106	0.021	1.21770222157146e-48
TXN	6.62108260170217e-53	0.37866693038862	0.239	0.108	1.30567748905567e-48
ATP6V1G1	9.11851569305465e-53	-0.400274800906079	0.503	0.608	1.79817129467038e-48
YPEL5	2.07832505883743e-52	-0.451217915452974	0.672	0.737	4.0984570160274e-48
PER1	5.84443910777935e-52	-0.392377927371376	0.091	0.207	1.15252339205409e-47
FOXP1	7.13684616702278e-52	-0.424568112673266	0.791	0.834	1.40738606413689e-47
PSMA4	2.06783193914653e-51	0.377424827460858	0.339	0.184	4.07776458399695e-47
PARP11	2.31551259275604e-51	0.250531307289483	0.102	0.02	4.5661908329149e-47
HNRNPA1	2.94559882863811e-51	-0.29230096041248	0.927	0.951	5.80872089007436e-47
EIF3E	3.22944049204796e-51	-0.343155712473771	0.716	0.787	6.36845665031858e-47
RAB8B	4.031584410625e-51	-0.442238450005375	0.17	0.3	7.95028445775251e-47
FKBP11	4.43995558862913e-51	0.336144806920572	0.142	0.045	8.75559242077665e-47
PDLIM1	5.75629015425779e-51	-0.430640030971579	0.182	0.311	1.13514041841964e-46
B4GALT1	6.1298944184124e-51	-0.44600331580814	0.13	0.253	1.20881517931093e-46
AL354733.3	6.37821029471628e-51	0.278604628514885	0.121	0.031	1.25778307011805e-46
TMEM107	6.89281133788533e-51	0.349653512283852	0.136	0.04	1.35926239583099e-46
JAK2	7.73373041806053e-51	0.26667080411941	0.108	0.024	1.52509163844154e-46
SUMO2	8.08501416833063e-51	-0.333365705805583	0.686	0.747	1.5943647939948e-46
LSR	8.58481040930107e-51	0.292248389848795	0.132	0.037	1.69292461271417e-46
SASH3	1.75586869001872e-50	-0.38472610825953	0.077	0.184	3.46257305671691e-46
MORC3	2.12099495623468e-50	0.348888953190231	0.265	0.128	4.18260205369478e-46
SCML1	2.59796723916644e-50	0.281658917635748	0.139	0.042	5.12319139563622e-46
IER2	2.80910804623816e-50	-0.574296281007273	0.756	0.786	5.53956106718166e-46
BAG1	4.3930936530608e-50	0.361007529259828	0.251	0.122	8.66318068383591e-46
PFN1	6.68989599127899e-50	-0.466307181583761	0.616	0.688	1.31924748948022e-45
TRBC2	6.75558620835424e-50	-0.459392993122748	0.168	0.294	1.33220160028746e-45
ARPC3	7.62126078403168e-50	-0.343337267884333	0.808	0.85	1.50291262661105e-45
GABPB1-AS1	1.01336251145833e-49	0.398907324654062	0.46	0.287	1.99835087259583e-45
MT-ND4L	1.8780004117698e-49	0.345525901487047	0.784	0.637	3.70341681201004e-45
NSRP1	2.7638498956602e-49	0.361878031595119	0.351	0.197	5.45031199424192e-45
CD69	4.35597087536748e-49	0.356586814234969	0.864	0.743	8.58997456622467e-45
NOP16	5.58910597056882e-49	0.322124879416873	0.184	0.073	1.10217169739617e-44
TMPO	1.47875593584472e-48	0.352414167832742	0.327	0.176	2.91610670548579e-44
GPSM3	2.90239754730484e-48	-0.439075288356436	0.327	0.449	5.72352796328515e-44
H1FX	4.88587524063687e-48	-0.832187260813504	0.493	0.577	9.63494597453591e-44
TSC22D3	7.11918602253942e-48	0.272615868523463	0.933	0.851	1.40390348364477e-43
SBDS	1.30664142195766e-47	-0.388810400026112	0.561	0.652	2.5766968841005e-43
AC007952.4	1.33807144797071e-47	0.364405946820429	0.228	0.106	2.63867689539824e-43
N4BP2L2	1.36166182682636e-47	0.375639481892567	0.637	0.464	2.68519712250158e-43
FLOT1	2.19995309769226e-47	0.253648476054587	0.129	0.039	4.33830750864914e-43
HIF1A	1.68784762035858e-46	0.386063343948846	0.666	0.514	3.32843550734712e-42
C6orf62	2.62813607239269e-46	0.342800594160176	0.347	0.199	5.18268433475839e-42
SNHG15	3.47029356524321e-46	0.401196328623379	0.445	0.288	6.8434189106596e-42
TCOF1	3.72359016114702e-46	0.398638208133992	0.35	0.203	7.34291979778193e-42
RASSF5	7.83901198629378e-46	-0.374676825863697	0.092	0.198	1.54585316369713e-41
FNIP1	8.02782753412753e-46	-0.450417945731603	0.227	0.348	1.58308758972995e-41
CSRNP1	9.02242867568389e-46	-0.400435261354195	0.106	0.215	1.77922293484486e-41
FAM126A	9.04004816729515e-46	0.279072601082614	0.134	0.042	1.7826974985906e-41
FAM208A	1.88117147230001e-45	0.300724502055465	0.205	0.089	3.70967014337562e-41
ECE1	1.98303755789361e-45	0.268615131207696	0.129	0.041	3.9105500641662e-41
RCN2	2.2373763048684e-45	0.348324426309326	0.635	0.457	4.41210607320048e-41
ICOSLG	2.99803377465391e-45	-0.417803455902746	0.139	0.253	5.91212260361751e-41
RHOH	4.41380843601776e-45	-0.400259445990015	0.531	0.619	8.70403023582702e-41
TAP2	6.37123793374464e-45	0.258768481126855	0.141	0.047	1.25640812053444e-40
ARAP2	8.84509334515527e-45	0.315460198666877	0.219	0.101	1.74425240766462e-40
LMNB1	9.41151830709144e-45	0.255614679428415	0.123	0.038	1.85595141015843e-40
LY96	1.08905750937146e-44	0.271986674380368	0.114	0.033	2.14762140848051e-40
HSD17B11	1.09254505311805e-44	-0.358711451477025	0.093	0.199	2.1544988447488e-40
TNIP2	1.2398977028082e-44	0.321447262089358	0.222	0.105	2.44507826993777e-40
WDFY1	2.21659791176119e-44	0.326216222880305	0.219	0.104	4.37113108199307e-40
WDR43	3.29407741332138e-44	0.357672360176481	0.409	0.254	6.49592065906977e-40
SESN1	4.25035382784083e-44	0.331053545811253	0.137	0.047	8.38169774850212e-40
UBE2S	5.05597975745818e-44	-0.399343381966895	0.095	0.199	9.97039208170752e-40
NR1H2	5.19116069877741e-44	-0.440384132161696	0.303	0.419	1.0236968897989e-39
NDUFS5	7.05765637097227e-44	-0.404497979882435	0.155	0.272	1.39176983635573e-39
AFF3	1.21492529853682e-43	-0.433713839549367	0.251	0.372	2.3958326887146e-39
DMXL1	1.48924618333198e-43	0.353435583891546	0.347	0.204	2.93679347353067e-39
GNB4	2.97124343636914e-43	0.274896947337156	0.159	0.06	5.85929205651995e-39
GSPT1	3.53454823806918e-43	0.29316692028954	0.182	0.078	6.97012912547242e-39
EMD	6.39200274879963e-43	-0.397096525846904	0.135	0.245	1.26050294206329e-38
LAMTOR5	6.64163820364317e-43	-0.433087737852906	0.376	0.48	1.30973105375843e-38
USP10	7.39308312577185e-43	0.308189004644843	0.233	0.115	1.45791599240221e-38
SNX29	1.99479653270936e-42	-0.421348629823958	0.134	0.242	3.93373876250285e-38
KLF10	3.19388929884556e-42	0.280669809426414	0.19	0.084	6.29834969732344e-38
HVCN1	3.70938425314747e-42	-0.341474177229477	0.055	0.142	7.3149057472068e-38
PUM3	8.00158707981541e-42	0.275367002914196	0.171	0.071	1.5779129721396e-37
AGPAT5	8.70692373158356e-42	0.309319835416753	0.214	0.099	1.71700535986828e-37
UHRF2	9.65423579098987e-42	0.325558927577339	0.256	0.132	1.9038152979832e-37
DMTF1	1.33222020244206e-41	0.298275341421056	0.224	0.108	2.62713823921574e-37
CMSS1	1.33574374344596e-41	0.265783608183065	0.123	0.039	2.63408666207543e-37
DDX6	1.74723912935543e-41	-0.391699150511556	0.499	0.589	3.44555556308891e-37
KLF9	2.25135495952382e-41	0.286569619438074	0.269	0.139	4.43967198018098e-37
PPP1CB	2.69158227572486e-41	-0.432611469244572	0.203	0.317	5.30780024772943e-37
MAF1	3.0934449888761e-41	-0.407875811550362	0.187	0.3	6.10027351806368e-37
ITM2B	3.98134435942849e-41	0.301828837290915	0.794	0.65	7.85121107679298e-37
B3GNT2	4.07384768834017e-41	0.279850378589731	0.145	0.055	8.03362764140682e-37
SLC2A3	4.85275430607894e-41	-0.450372247719084	0.195	0.31	9.56963149158768e-37
PPP1R2	5.36748207198938e-41	-0.407210950562994	0.373	0.482	1.05846746459631e-36
HSPA5	1.01275272400818e-40	-0.396213110864815	0.334	0.445	1.99714837174412e-36
TTC3	1.18819505414191e-40	-0.434374828365623	0.256	0.371	2.34312064676784e-36
ATF4	1.32861201769349e-40	0.326609079833899	0.487	0.327	2.62002289889155e-36
EIF4G3	1.78983624715577e-40	0.279304602782988	0.18	0.079	3.52955707939117e-36
ATP6V0B	3.32990054936987e-40	-0.395742819329262	0.199	0.316	6.56656388335738e-36
RARRES3	3.39866971204558e-40	0.317692964028245	0.239	0.124	6.70217667215389e-36
BBX	3.94187593072775e-40	0.325265391988317	0.447	0.293	7.77337933539512e-36
AC025164.1	5.03489410140628e-40	0.313833508387025	0.282	0.154	9.92881116797318e-36
SRFBP1	8.57529238882157e-40	0.291793214789078	0.203	0.095	1.69104765907561e-35
ANKRD44	9.50068714326382e-40	-0.424277096933817	0.193	0.305	1.87353550465163e-35
SLC38A2	1.94036580537122e-39	0.352254334026543	0.378	0.237	3.82640136819205e-35
HAUS3	2.54285837671021e-39	0.295565456533099	0.249	0.129	5.01451671887254e-35
YARS	3.10646300411906e-39	0.257365566807463	0.176	0.077	6.12594504412278e-35
SERPINB9	3.38711067265492e-39	0.284191036581967	0.247	0.126	6.67938224647549e-35
PPDPF	4.20931027523872e-39	-0.311371492538738	0.748	0.8	8.30075986277076e-35
NEIL1	4.5339537548868e-39	-0.5051835540731	0.132	0.234	8.94095680463676e-35
RBM43	7.26306875885859e-39	0.267646901597237	0.122	0.041	1.43227715924691e-34
GUK1	1.00574979359845e-38	0.309995296619111	0.595	0.432	1.98333859297614e-34
MMD	1.02571979469487e-38	0.309226035617924	0.338	0.197	2.02271943513829e-34
CHD3	1.09317068856431e-38	0.266645694154863	0.152	0.061	2.15573259784881e-34
ATXN7L3B	1.10620433918637e-38	0.304826753385052	0.351	0.212	2.18143495687553e-34
STK17A	1.24840443376295e-38	0.285991809273909	0.794	0.674	2.46185354338054e-34
HNRNPH3	1.46928969939958e-38	-0.311419516896332	0.602	0.668	2.89743928721598e-34
BCAS2	1.62642961937332e-38	-0.398417770267333	0.231	0.342	3.20731920940419e-34
STAP1	1.98557845792571e-38	0.264961886570914	0.195	0.09	3.91556071902949e-34
C16orf74	2.20854079243357e-38	-0.279354306633192	0.045	0.124	4.355242442679e-34
ZRANB2	2.50119856311078e-38	0.317776184417644	0.376	0.235	4.93236356645446e-34
UBE2F	2.64315049962602e-38	0.263317608777724	0.168	0.072	5.21229278526251e-34
ZNF593	3.101068932255e-38	0.286279410785747	0.223	0.113	6.11530793440686e-34
LMBR1L	6.98789242120742e-38	-0.317653787142872	0.052	0.131	1.3780123854621e-33
PLP2	8.39572821749443e-38	-0.404013024517911	0.196	0.307	1.6556376044899e-33
VOPP1	2.20272780555615e-37	0.305001312733925	0.344	0.213	4.34377923255673e-33
OSBPL10	2.70118493287393e-37	-0.292528320373523	0.055	0.137	5.3267366876274e-33
MHENCR	2.8171600480839e-37	-0.415505289827282	0.144	0.245	5.55543961482144e-33
PPP1CC	3.00390813401495e-37	-0.412250917644428	0.234	0.34	5.92370684027749e-33
ACTR10	7.0298819779808e-37	0.302447188397241	0.267	0.147	1.38629272605781e-32
ZCCHC10	8.95513270159443e-37	0.301494559951402	0.338	0.203	1.76595216875442e-32
RAB7A	1.16513492728055e-36	-0.379833843434689	0.232	0.338	2.29764607659725e-32
MLLT6	1.27281740268199e-36	0.265772538480187	0.193	0.092	2.50999591808888e-32
EIF2S2	1.42881295616774e-36	0.290080811018837	0.345	0.208	2.81761914956279e-32
CALM2	1.50178898964092e-36	0.308994990498528	0.596	0.437	2.9615278875719e-32
LINC01215	1.91334162913484e-36	0.272163735484417	0.275	0.15	3.7731096926539e-32
ATP5MG	2.19845172776135e-36	-0.295530920053183	0.753	0.782	4.33534680714537e-32
FAM133B	2.40225949043531e-36	0.293867545400458	0.765	0.628	4.73725571513843e-32
NBN	2.53280480380134e-36	0.260699354793873	0.169	0.076	4.99469107309624e-32
SNF8	3.08826007384166e-36	0.264822447802124	0.266	0.147	6.09004886561575e-32
GPATCH4	4.36853686186052e-36	0.260493929641474	0.182	0.084	8.61475469158894e-32
ELK4	5.00976623288554e-36	0.293072914915015	0.23	0.121	9.87925901125029e-32
BROX	5.38688341732377e-36	0.268917532901773	0.193	0.092	1.06229340989625e-31
ATP6V0D1	6.57757828387178e-36	-0.350877185318996	0.121	0.219	1.29709843757952e-31
LUC7L3	7.51421912995321e-36	0.303977817840844	0.358	0.224	1.48180401242677e-31
DNAJB9	1.75642394874839e-35	-0.319522972239852	0.075	0.16	3.46366802693183e-31
TMEM38B	2.02782353687389e-35	0.351538937961406	0.282	0.163	3.9988680147153e-31
PAPOLA	3.40615156129441e-35	-0.35803472400851	0.429	0.516	6.71693087887258e-31
NDUFA3	3.54020989264199e-35	0.267185326414237	0.25	0.139	6.98129390829001e-31
IGKC	3.92573488515484e-35	-0.451437514447615	0.634	0.667	7.74154919352535e-31
GTPBP4	3.93175287122626e-35	0.2777177555622	0.343	0.21	7.75341666205819e-31
MCFD2	5.70285200793332e-35	0.263379781178729	0.174	0.081	1.12460241596445e-30
GNAI2	6.38599432390003e-35	-0.3625735586522	0.165	0.267	1.25931808067309e-30
ARRDC2	8.00507123775994e-35	-0.362593554539759	0.185	0.29	1.57860004808626e-30
PLPP5	8.10540345058018e-35	-0.473584035358346	0.165	0.26	1.59838556045441e-30
CAMLG	8.38200086905349e-35	-0.383746523359817	0.253	0.359	1.65293057137735e-30
EVI2B	8.53175673510472e-35	-0.36312848619099	0.36	0.464	1.68246242816265e-30
SVIP	1.07386707736915e-34	-0.425128267196542	0.307	0.412	2.11766587657196e-30
NRDC	1.14172101980189e-34	0.258768392171726	0.161	0.072	2.25147385104933e-30
NOP58	1.15299175693794e-34	0.350671374589483	0.489	0.353	2.27369974468162e-30
HNRNPH1	1.6176659225227e-34	-0.371167173361098	0.513	0.586	3.19003719921476e-30
GNL3	1.68017437727508e-34	0.271014713596223	0.242	0.131	3.31330387198645e-30
PTPN2	1.84315740317316e-34	0.289027500934267	0.412	0.271	3.63470639905746e-30
CD99	2.63882021305636e-34	-0.422982610502002	0.215	0.316	5.20375346014714e-30
BRD4	2.84381727977049e-34	-0.377918431159075	0.22	0.324	5.60800767570741e-30
CCDC88C	3.01123834129396e-34	0.262456015395601	0.198	0.099	5.93816200903169e-30
BAZ1A	3.12501002283111e-34	0.323325764104186	0.307	0.184	6.16251976502295e-30
SHISA5	4.71069744919363e-34	0.262661392052098	0.203	0.102	9.28949536980984e-30
PNPLA8	5.03145773100689e-34	-0.373625815054829	0.223	0.327	9.92203464554558e-30
CALR	5.21417102963425e-34	-0.375655051433879	0.324	0.431	1.02823452704387e-29
PCIF1	6.23966011878417e-34	-0.385804441760729	0.292	0.39	1.23046097542424e-29
MIER1	1.0379292865848e-33	0.295416290216957	0.39	0.252	2.04679655314522e-29
MARCH7	1.1264286741094e-33	0.273206449312711	0.268	0.152	2.22131734534374e-29
TOR3A	1.27599808404091e-33	0.303727225820867	0.307	0.188	2.51626822172867e-29
IGHD	1.37230244814501e-33	-0.469535854711928	0.807	0.772	2.70618042774197e-29
RAC2	1.92896431272674e-33	0.304663126988966	0.375	0.245	3.80391762469713e-29
MAP4K4	2.05958955456912e-33	-0.363840484136174	0.222	0.327	4.0615106016103e-29
IRF2BP2	3.57168447464293e-33	-0.371351483759384	0.458	0.544	7.04336178399585e-29
BEX4	7.20820061700633e-33	-0.380037552354521	0.163	0.259	1.42145716167365e-28
ARID4A	1.17303514643318e-32	-0.337411528573265	0.115	0.208	2.31322530876623e-28
PHTF2	1.2641489198774e-32	-0.285624623378359	0.087	0.174	2.49290166999824e-28
BIN1	2.0239534324732e-32	-0.290414410751373	0.078	0.16	3.99123616883715e-28
FABP5	2.05878205254715e-32	0.343981625236671	0.204	0.109	4.05991820762297e-28
ANXA11	2.22938251419975e-32	-0.360886723029794	0.206	0.304	4.3963423180019e-28
ZNF92	2.66550221072414e-32	0.266582059705204	0.277	0.161	5.25637035954801e-28
FAM3C	4.7640765975191e-32	-0.43539005609885	0.203	0.294	9.39475905030766e-28
NCOA3	7.60143646036129e-32	-0.388725403371101	0.276	0.371	1.49900326998325e-27
TAPBP	7.91135237432477e-32	0.312153727962529	0.675	0.538	1.56011868821684e-27
PPP2R2A	9.45855350128509e-32	0.274280137592225	0.259	0.15	1.86522675045342e-27
MAPK1IP1L	1.11376000829022e-31	-0.351825513739987	0.403	0.493	2.19633473634831e-27
MSN	1.31955700025039e-31	-0.380797423433952	0.244	0.342	2.60216640449376e-27
PSMA3	1.34107117717257e-31	0.260117877697255	0.304	0.185	2.64459236138431e-27
CORO1A	2.14932483011719e-31	-0.374052861169136	0.373	0.463	4.23846856499109e-27
FAM162A	3.05443732794788e-31	-0.290029035675241	0.074	0.154	6.02335041071323e-27
P2RX5	7.84708376564701e-31	0.314255362898221	0.307	0.195	1.54744491858559e-26
ANP32B	1.111866022386e-30	-0.306561197738426	0.512	0.588	2.19259979614518e-26
LYRM1	1.23766399251863e-30	0.250585934018603	0.186	0.095	2.44067339324675e-26
SERBP1	2.29421705443472e-30	0.327406848184656	0.583	0.454	4.52419603134527e-26
PNPLA2	3.62199020001677e-30	-0.297815008478995	0.124	0.214	7.14256467443306e-26
PTP4A1	3.76201945775997e-30	-0.35654864449948	0.311	0.406	7.41870237070266e-26
PDIA6	4.13128505552423e-30	0.326388539391778	0.327	0.211	8.14689412949378e-26
EPN1	4.41353015245543e-30	-0.290592686553778	0.093	0.177	8.70348146064211e-26
VEGFB	4.50102581467418e-30	-0.311204000778655	0.129	0.219	8.87602290653748e-26
LHPP	6.71005486759346e-30	-0.267845245698592	0.04	0.104	1.32322281988943e-25
ZC3H7A	8.01478636052094e-30	0.250749624190575	0.276	0.166	1.58051587029473e-25
HES1	8.31910635735303e-30	-0.418190992956687	0.118	0.203	1.64052777367002e-25
OAZ1	1.050623899621e-29	0.312553406209459	0.677	0.55	2.07183033005262e-25
SLBP	1.08739216589191e-29	-0.380916223533964	0.172	0.262	2.14433735113884e-25
EXOSC9	1.27671522623334e-29	0.273201306803414	0.206	0.113	2.51768242613214e-25
HIST1H1C	1.56632961024609e-29	0.327851949959509	0.499	0.362	3.08880199140528e-25
CAMK2D	1.58053785659907e-29	0.261082164396856	0.344	0.217	3.11682065321336e-25
FADS3	2.07750207452525e-29	-0.289156644703746	0.066	0.139	4.09683409096379e-25
PCBP2	2.13569353585412e-29	-0.273592771639594	0.701	0.728	4.21158765270433e-25
BTG2	2.14404935937114e-29	-0.347125974866491	0.606	0.663	4.22806533667988e-25
OST4	3.23683944109413e-29	-0.305374245990313	0.559	0.615	6.38304737783763e-25
GLS	3.50965091491496e-29	0.29423808295619	0.348	0.233	6.9210316042123e-25
ABHD14B	4.10873825640989e-29	-0.298539555305913	0.105	0.189	8.1024318416403e-25
SRPK2	5.99576581464725e-29	-0.260369016919255	0.063	0.136	1.18236501864844e-24
LINC02397	7.06548762421118e-29	0.25340637503907	0.15	0.071	1.39331415949444e-24
IDI1	7.12653652799042e-29	-0.355560591446781	0.402	0.484	1.40535300331971e-24
SEPT1	8.7273988390798e-29	-0.359865210997744	0.14	0.227	1.72104305106654e-24
ITM2C	8.95938601347485e-29	-0.25671062147461	0.046	0.112	1.76679092185724e-24
FBXO33	1.04051051188937e-28	-0.309900551134447	0.104	0.187	2.05188672944584e-24
EIF3J	1.1092776287454e-28	0.275309482245957	0.279	0.172	2.18749548388593e-24
CXXC5	1.30899057222794e-28	-0.37832270931108	0.202	0.296	2.58132940843351e-24
UBE2M	1.62037214689264e-28	-0.291397904262281	0.085	0.163	3.19537387367229e-24
SNHG8	2.6838005685509e-28	-0.275385386395414	0.763	0.794	5.29245472118238e-24
ODC1	3.09203281737246e-28	0.292247658974263	0.763	0.649	6.09748871585849e-24
SYNGR2	4.25688554717154e-28	-0.368200890933479	0.306	0.393	8.39457829902229e-24
APLP2	5.24066000349013e-28	-0.410733792797077	0.263	0.345	1.03345815268825e-23
TBC1D10C	5.90940936634235e-28	-0.309516531732565	0.122	0.206	1.16533552704271e-23
MYC	6.11259541029862e-28	-0.360372222820129	0.138	0.224	1.20540381491089e-23
CHRAC1	6.8182638636414e-28	0.262138091544853	0.415	0.288	1.34456163391008e-23
CNOT6L	7.18116755133537e-28	0.268352745707464	0.411	0.284	1.41612624112333e-23
TAPT1	8.08471904246771e-28	0.251942985639123	0.222	0.126	1.59430659517463e-23
GGA2	8.62988810575013e-28	-0.354273515570657	0.2	0.291	1.70181393445393e-23
CYCS	9.09476661940555e-28	-0.305418919348913	0.538	0.601	1.79348797734677e-23
AHNAK	9.11493609075017e-28	-0.305172743907161	0.107	0.19	1.79746539709593e-23
PRPF4B	1.46084009185712e-27	0.266599563335806	0.502	0.361	2.88077666114224e-23
MYCBP2	1.83053761825726e-27	0.268163594464281	0.516	0.384	3.60982018320331e-23
CASP4	1.92318447336096e-27	0.28021847524168	0.381	0.26	3.79251978146782e-23
FBXO7	2.84901286634706e-27	0.256259507826225	0.359	0.24	5.6182533724364e-23
SF3B6	3.52061559959267e-27	-0.311059129812953	0.369	0.455	6.94265396239674e-23
RBBP6	3.79891477040945e-27	0.285336472442224	0.59	0.465	7.49145992724743e-23
U2SURP	3.8435801035648e-27	0.262689643959284	0.507	0.378	7.57953996422979e-23
ATP2B1	4.88661923751367e-27	-0.357942352620597	0.391	0.471	9.63641313637695e-23
SDCBP	5.25538534234227e-27	-0.334242131828752	0.166	0.253	1.0363619895099e-22
PLCG2	5.82691778475903e-27	0.258008411117612	0.269	0.167	1.14906818715448e-22
ZBTB7A	6.79653056848885e-27	-0.310404202220314	0.136	0.221	1.340275828106e-22
ENSA	6.95511877538224e-27	0.265869932356946	0.433	0.305	1.37154942250538e-22
ARHGDIA	8.26465199182624e-27	-0.334836359474567	0.387	0.464	1.62978937278814e-22
SKP1	1.79481793108514e-26	-0.27813981252532	0.57	0.63	3.5393809600999e-22
WTAP	2.18586022488909e-26	-0.324985129558761	0.473	0.534	4.31051636348129e-22
PEBP1	2.22763357620509e-26	-0.313640853816934	0.398	0.48	4.39289341227644e-22
HIST1H1E	2.36763274510039e-26	0.264042743557697	0.284	0.18	4.66897177333797e-22
TNIP1	3.05331620217745e-26	-0.270997567348078	0.091	0.166	6.02113955069393e-22
CAST	4.46627206600662e-26	0.297895447567231	0.511	0.386	8.80748851416506e-22
RSRC2	4.9763520429096e-26	0.261799749067862	0.631	0.496	9.81336622861773e-22
VDAC1	5.46616470322619e-26	0.269658031888406	0.32	0.213	1.0779276794762e-21
ZNF394	1.18045576181725e-25	-0.312730600133304	0.17	0.255	2.32785876230362e-21
GRK2	1.87600324687881e-25	-0.309818636964564	0.147	0.229	3.69947840284501e-21
ATP5F1B	2.67193272464992e-25	-0.318895013338113	0.238	0.324	5.26905133300964e-21
FDFT1	4.71482895615527e-25	-0.256947818433865	0.085	0.156	9.2976427015382e-21
CIR1	4.80982501210276e-25	-0.340515374573189	0.426	0.504	9.48497492386663e-21
TACC1	9.08340594596343e-25	-0.358988044398622	0.225	0.308	1.79124765254399e-20
FCMR	9.11626598539457e-25	-0.28932332405009	0.091	0.162	1.79772765231981e-20
PHB2	9.40984243195169e-25	-0.315252526952027	0.335	0.412	1.85562092758087e-20
TRIR	9.72382938257311e-25	-0.298869361468268	0.572	0.622	1.91753915424342e-20
CBX4	1.00640070117319e-24	-0.279220442429495	0.072	0.139	1.98462218271354e-20
CYTH1	1.3386678868964e-24	-0.325878651007701	0.197	0.28	2.63985307295969e-20
PPP1R14B	1.84070558446179e-24	0.250702976859989	0.269	0.172	3.62987141255865e-20
NFKBIB	1.91983658739884e-24	-0.275399135572566	0.091	0.162	3.7859177503505e-20
UBE2R2	2.10853836087697e-24	-0.274491339546283	0.092	0.164	4.15803764764938e-20
JARID2	2.33387290245884e-24	-0.401868384901847	0.166	0.242	4.60239736364884e-20
GRK6	2.87602199115698e-24	-0.260365022356907	0.085	0.155	5.67151536656157e-20
GNG7	3.73760298417785e-24	-0.289160203197843	0.191	0.276	7.37055308479872e-20
RAB11A	4.07733443621173e-24	-0.272501289059298	0.084	0.154	8.04050350820953e-20
CXCR5	5.81214382489441e-24	-0.290281427046357	0.112	0.187	1.14615476226918e-19
RNF7	5.8823624693524e-24	-0.294334218314772	0.335	0.415	1.16000187895629e-19
MCUB	5.97314395150278e-24	-0.285768201796121	0.116	0.191	1.17790398723635e-19
TLE4	7.35790780469886e-24	0.274550145852492	0.423	0.303	1.45097941908661e-19
EIF4B	9.20408036597718e-24	-0.274221952645177	0.514	0.576	1.8150446481707e-19
ORAI2	1.58448768142575e-23	-0.313777606243495	0.16	0.241	3.12460970777158e-19
CMTM6	3.03865012354128e-23	-0.293403925630713	0.414	0.482	5.9922180436234e-19
EAPP	3.2250409196535e-23	-0.303740697900267	0.367	0.445	6.35978069355671e-19
LRRFIP1	4.47348912049996e-23	0.256410878725789	0.565	0.444	8.82172054562593e-19
COTL1	4.63555451280925e-23	-0.415600794626068	0.28	0.36	9.14131349925984e-19
MYL6	4.874030181675e-23	-0.256148630741019	0.746	0.762	9.6115875182631e-19
ARL6IP1	8.91213700430002e-23	-0.324291453631419	0.2	0.279	1.75747341724796e-18
WBP2	9.52214070709198e-23	-0.252514218707625	0.081	0.147	1.87776614743854e-18
ADD1	1.11911684861262e-22	-0.288566214842993	0.154	0.233	2.20689842546409e-18
CHMP2B	1.19007659809567e-22	-0.295697547780991	0.193	0.275	2.34683105144466e-18
BCL7C	1.19870357802323e-22	-0.268565515770161	0.144	0.221	2.36384345586181e-18
ARF1	1.35133951584918e-22	-0.271787448747046	0.547	0.591	2.66484152525459e-18
DDIT3	1.46604956008092e-22	-0.299571821349208	0.141	0.216	2.89104973247958e-18
EIF3D	1.49203775926844e-22	-0.295475274394459	0.429	0.496	2.94229846127736e-18
YWHAB	1.63645828773182e-22	-0.28417283161604	0.552	0.599	3.22709574340716e-18
THRAP3	1.75936764819953e-22	-0.32860435982496	0.442	0.498	3.46947300224946e-18
DHX40	3.03558971325205e-22	-0.254605017995041	0.089	0.156	5.98618291453304e-18
TUBA4A	3.20943316397291e-22	-0.290413077658842	0.109	0.18	6.32900219935458e-18
SH3KBP1	5.65318335980982e-22	-0.255928408028347	0.111	0.183	1.1148077585545e-17
CNPPD1	6.96272021154176e-22	-0.251527530681189	0.108	0.179	1.37304842571604e-17
TMEM134	9.49765213001519e-22	-0.275348272152475	0.109	0.178	1.872937000039e-17
STAT3	3.9907220075374e-21	0.250509411175009	0.342	0.241	7.86970379886376e-17
S100A10	4.68585438052416e-21	-0.44174248643003	0.153	0.226	9.24050483839364e-17
RAB4A	5.13871174478461e-21	-0.27962283207364	0.151	0.224	1.01335395607153e-16
RASGEF1B	5.76197811488789e-21	-0.320418714118131	0.2	0.276	1.13626208425589e-16
ANP32A	6.60014393307564e-21	-0.290104129136064	0.232	0.307	1.30154838360252e-16
SNU13	6.62221326179453e-21	-0.275144911942326	0.562	0.612	1.30590045522588e-16
CYFIP2	9.24942442395019e-21	-0.277492732648966	0.131	0.202	1.82398649640298e-16
IK	1.05982470305848e-20	-0.29858725968599	0.215	0.29	2.08997431443131e-16
DBF4	1.77175802763928e-20	0.272167738389162	0.434	0.328	3.49390683050466e-16
SLC25A5	2.4144046361691e-20	-0.303271372817115	0.513	0.551	4.76120594252547e-16
VPS26A	3.15208933797605e-20	-0.252831917548547	0.11	0.177	6.21592017448877e-16
HEBP2	3.43084256698454e-20	-0.297111104727726	0.421	0.482	6.76562154209352e-16
SF3B1	3.70442983421451e-20	-0.264269751641901	0.531	0.574	7.30513563307101e-16
RRAS2	4.47588191664118e-20	-0.302440391491118	0.245	0.319	8.8264391396164e-16
CCNG2	5.92885564530818e-20	-0.312807884108202	0.11	0.176	1.16917033325477e-15
IER5	6.37106998290528e-20	-0.292095605133724	0.405	0.467	1.25637500062892e-15
ZBTB20	7.49683326057813e-20	-0.285467559863744	0.177	0.256	1.47837551898601e-15
RELB	2.20049622423917e-19	-0.291781834937763	0.375	0.441	4.33937855419964e-15
MTSS1	2.32248210967298e-19	-0.31559060937385	0.209	0.28	4.57993472027511e-15
C9orf78	2.44013500738695e-19	-0.278523084877059	0.387	0.451	4.81194623456706e-15
FIS1	2.84677635830185e-19	-0.277373592500372	0.315	0.383	5.61384297857124e-15
ZNF706	3.09294541561699e-19	-0.302579347830114	0.214	0.284	6.09928835959671e-15
PCSK7	4.4916029372643e-19	-0.300874706677847	0.169	0.241	8.8574409922852e-15
NSD3	7.89348997085707e-19	-0.297415092659224	0.367	0.429	1.55659622225301e-14
KLF3	7.97102332480198e-19	-0.339264417703527	0.21	0.278	1.57188579965095e-14
MIR155HG	8.00374032975543e-19	0.258482279094369	0.106	0.052	1.57833759302777e-14
RALA	8.55353183032585e-19	-0.250017832325578	0.105	0.168	1.68675647694026e-14
SLC25A3	1.0671941460147e-18	-0.253528814195107	0.545	0.58	2.10450685594098e-14
UBE2D2	1.47610807066214e-18	-0.261788891801793	0.476	0.529	2.91088511534573e-14
INTS10	1.8776911664592e-18	-0.28624303007949	0.157	0.222	3.70280698025754e-14
MAP3K8	2.28115217867351e-18	0.293373005600095	0.46	0.359	4.49843209634416e-14
UBE2I	2.80598504320249e-18	-0.263774983990879	0.44	0.493	5.53340250519531e-14
CYB561A3	3.20172376177124e-18	-0.25599816759982	0.104	0.166	6.31379925821289e-14
NCF1	4.94236443558036e-18	-0.31049024384271	0.274	0.341	9.74634266696447e-14
BCL2	6.54029939532618e-18	-0.280917817327657	0.514	0.563	1.28974704075832e-13
CD22	1.65346648363431e-17	-0.324071075956213	0.215	0.277	3.26063590572686e-13
PPP1R15A	1.81820910047782e-17	-0.344794596397396	0.519	0.558	3.58550834614227e-13
HHEX	2.19872755276571e-17	-0.306265725554383	0.18	0.245	4.33589073405398e-13
CAMTA1	2.64556153972852e-17	-0.280943086823236	0.26	0.329	5.21704735634464e-13
ATP5MC3	2.86420158002126e-17	-0.265529546412463	0.313	0.376	5.64820551580193e-13
C9orf16	3.41355229469748e-17	-0.277988381552889	0.388	0.437	6.73152512514343e-13
IFT57	4.02604750551108e-17	-0.272041757216432	0.249	0.319	7.93936568086784e-13
RTRAF	4.95239387887765e-17	-0.26912094197292	0.367	0.425	9.76612072914672e-13
CDKN1B	5.76142252796497e-17	-0.265366929714302	0.131	0.192	1.13615252251469e-12
UBE2G1	7.01162579356287e-17	-0.251040844247165	0.142	0.205	1.3826926064906e-12
PRPF40A	7.9819116035397e-17	-0.268337265572544	0.382	0.44	1.57403296821803e-12
SUMO1	8.04368210693324e-17	-0.250662146533421	0.325	0.386	1.58621411148723e-12
PSAP	1.66555797525216e-16	-0.28308625458437	0.182	0.244	3.28448032719726e-12
RASGRP2	1.71831480796304e-16	-0.27808254612254	0.229	0.294	3.38851680130311e-12
UFD1	2.60663872977693e-16	-0.270349445151838	0.166	0.228	5.1402915751201e-12
NDUFA5	3.76051184723212e-16	-0.261888565455408	0.259	0.323	7.41572936274173e-12
NKTR	3.76115607201016e-16	-0.272394714897626	0.305	0.368	7.41699977400404e-12
UQCRFS1	4.32220215626865e-16	-0.250278570903635	0.334	0.387	8.52338265216178e-12
ERBIN	4.37389344605864e-16	-0.256671957343308	0.156	0.218	8.62531787562764e-12
P2RY10	6.44091933988389e-16	-0.265181662378771	0.184	0.247	1.2701492938251e-11
ATP6AP2	8.75419194489627e-16	-0.256905925769505	0.167	0.227	1.72632665153354e-11
PRR7	1.00245619673585e-15	-0.287267523181272	0.162	0.223	1.97684361996309e-11
TUBB	1.49932225167197e-15	-0.284042878203222	0.075	0.126	2.95666348029712e-11
EMC3	1.76959121431284e-15	-0.2682617721079	0.206	0.267	3.48963387462493e-11
ELOVL5	2.41390414834802e-15	-0.299414092651896	0.268	0.326	4.7602189805423e-11
MED30	2.5352653275866e-15	-0.27071272035543	0.247	0.308	4.99954322600077e-11
RAC1	2.76858652485316e-15	-0.25803682402365	0.337	0.393	5.45965262701044e-11
TENT5C	3.25730664532876e-15	-0.295363646915079	0.369	0.418	6.42340870458831e-11
LYST	4.43024131173537e-15	-0.286716483172081	0.257	0.315	8.73643586674216e-11
XRCC6	9.31472106090325e-15	-0.254236460168508	0.323	0.378	1.83686299321012e-10
IGLC3	1.26230454652599e-14	-0.731487810210827	0.294	0.346	2.48926456574925e-10
NDUFA6	1.85307368763983e-14	-0.255313416439152	0.219	0.278	3.65426131202575e-10
FNBP1	2.9797327196349e-14	-0.256029493492078	0.391	0.436	5.87603292312003e-10
NECAP2	3.67840934966065e-14	-0.252355949261836	0.156	0.213	7.25382323753079e-10
NSMCE3	6.19455636729617e-14	-0.267337952031266	0.287	0.339	1.2215665156308e-09
JOSD1	8.700971135961e-14	-0.25940273421851	0.245	0.302	1.71583150801151e-09
NDUFC1	9.32974247435234e-14	-0.256159309638075	0.21	0.265	1.83982521594228e-09
FOXN3	9.92015141613241e-14	-0.255034019525488	0.32	0.376	1.95625385926131e-09
RPGR	2.03327209799219e-13	-0.253023142600535	0.105	0.156	4.0096125772406e-09
PJA2	3.46025897875537e-13	-0.251555434632447	0.346	0.396	6.82363070610559e-09
S100A4	4.59436364600035e-12	-0.428018965020211	0.134	0.184	9.0600851099127e-08
TCF4	6.65249681269881e-12	-0.299151162113321	0.282	0.329	1.3118723714642e-07
ZEB1	2.56090418309544e-10	-0.264504193117198	0.205	0.25	5.0501030490642e-06
CLEC2B	1.93716633052894e-07	-0.251049158466983	0.365	0.388	0.00382009200380306
JCHAIN	0.00022499639313993	0.254050461288117	0.339	0.29	1
FOS	0.00046777366645857	-0.373800336982091	0.772	0.731	1
IGHA1	0.0542964406823192	0.699370944066559	0.116	0.129	1
