# Supplementary material for: Identification of new co-diagnostic genes for sepsis and metabolic syndrome using single-cell data analysis and machine learning algorithms
Source: Front Genet. 2023 Mar 16;14:1129476. doi: 10.3389/fgene.2023.1129476 (PMC10060809; doi:10.3389/fgene.2023.1129476)
Supplement: Supplementary file 3 [file DataSheet3.CSV]

ONTOLOGY	ID	Description	GeneRatio	BgRatio	pvalue	p.adjust	qvalue	geneID	Count
BP	GO:0010614	negative regulation of cardiac muscle hypertrophy	3/88	35/18800	0.000582008478820972	0.225129378837342	0.208529850352341	JARID2/FOXO1/SMAD3	3
BP	GO:0060395	SMAD protein signal transduction	4/88	83/18800	0.000621329746218732	0.225129378837342	0.208529850352341	SPTBN1/BTBD11/SMAD3/SKI	4
BP	GO:0014741	negative regulation of muscle hypertrophy	3/88	37/18800	0.00068629034993662	0.225129378837342	0.208529850352341	JARID2/FOXO1/SMAD3	3
BP	GO:0021587	cerebellum morphogenesis	3/88	40/18800	0.000863866754567402	0.225129378837342	0.208529850352341	ABL1/SERPINE2/DLL1	3
BP	GO:0060562	epithelial tube morphogenesis	7/88	328/18800	0.000874941685377224	0.225129378837342	0.208529850352341	CELSR1/SMAD3/SKI/LUZP1/ABL1/DLL1/MTSS1	7
BP	GO:1905244	regulation of modification of synaptic structure	2/88	10/18800	0.000951309283573546	0.225129378837342	0.208529850352341	ABL1/BAIAP2	2
BP	GO:0021575	hindbrain morphogenesis	3/88	43/18800	0.00106818301314285	0.225129378837342	0.208529850352341	ABL1/SERPINE2/DLL1	3
BP	GO:0014020	primary neural tube formation	4/88	96/18800	0.0010725842027545	0.225129378837342	0.208529850352341	CELSR1/SKI/LUZP1/ABL1	4
BP	GO:0014745	negative regulation of muscle adaptation	2/88	12/18800	0.00138678042160788	0.225129378837342	0.208529850352341	FOXO1/SMAD3	2
BP	GO:0071103	DNA conformation change	4/88	103/18800	0.00139255504033641	0.225129378837342	0.208529850352341	WRN/PURA/ABL1/TOP1MT	4
BP	GO:0001841	neural tube formation	4/88	104/18800	0.00144313704382911	0.225129378837342	0.208529850352341	CELSR1/SKI/LUZP1/ABL1	4
BP	GO:0031057	negative regulation of histone modification	3/88	50/18800	0.0016569428891526	0.236942833148822	0.219472259878985	BCOR/JARID2/SKI	3
BP	GO:0030007	cellular potassium ion homeostasis	2/88	14/18800	0.0019004722762155	0.244140570136639	0.226139284079454	KCTD7/SLC12A2	2
BP	GO:0034349	glial cell apoptotic process	2/88	16/18800	0.00249091903039378	0.244140570136639	0.226139284079454	TNFRSF21/DLL1	2
BP	GO:0001838	embryonic epithelial tube formation	4/88	124/18800	0.00274324367280633	0.244140570136639	0.226139284079454	CELSR1/SKI/LUZP1/ABL1	4
BP	GO:0032233	positive regulation of actin filament bundle assembly	3/88	61/18800	0.00293200239819869	0.244140570136639	0.226139284079454	SMAD3/ABL1/MTSS1	3
BP	GO:0050852	T cell receptor signaling pathway	4/88	127/18800	0.00299017402881699	0.244140570136639	0.226139284079454	TNFRSF21/ABL1/CBLB/ICOSLG	4
BP	GO:0010612	regulation of cardiac muscle adaptation	2/88	18/18800	0.00315667488656156	0.244140570136639	0.226139284079454	FOXO1/SMAD3	2
BP	GO:1903242	regulation of cardiac muscle hypertrophy in response to stress	2/88	18/18800	0.00315667488656156	0.244140570136639	0.226139284079454	FOXO1/SMAD3	2
BP	GO:0001756	somitogenesis	3/88	65/18800	0.0035109976221318	0.244140570136639	0.226139284079454	SMAD3/PALB2/DLL1	3
BP	GO:2000251	positive regulation of actin cytoskeleton reorganization	2/88	19/18800	0.00351734733128834	0.244140570136639	0.226139284079454	ABL1/BAIAP2	2
BP	GO:0010001	glial cell differentiation	5/88	218/18800	0.00359804096717376	0.244140570136639	0.226139284079454	TNFRSF21/SKI/ABL1/SERPINE2/DLL1	5
BP	GO:0072175	epithelial tube formation	4/88	136/18800	0.00382141658220253	0.244140570136639	0.226139284079454	CELSR1/SKI/LUZP1/ABL1	4
BP	GO:0099563	modification of synaptic structure	2/88	20/18800	0.00389631382736055	0.244140570136639	0.226139284079454	ABL1/BAIAP2	2
BP	GO:0010611	regulation of cardiac muscle hypertrophy	3/88	68/18800	0.00398796598618593	0.244140570136639	0.226139284079454	JARID2/FOXO1/SMAD3	3
BP	GO:0019827	stem cell population maintenance	4/88	139/18800	0.00413003486059951	0.244140570136639	0.226139284079454	FOXO1/SKI/DLL1/WDR43	4
BP	GO:0016075	rRNA catabolic process	2/88	21/18800	0.00429339917445846	0.244140570136639	0.226139284079454	DIS3L/SLFN13	2
BP	GO:0098727	maintenance of cell number	4/88	141/18800	0.00434489307260392	0.244140570136639	0.226139284079454	FOXO1/SKI/DLL1/WDR43	4
BP	GO:0014743	regulation of muscle hypertrophy	3/88	71/18800	0.00450255525420403	0.244140570136639	0.226139284079454	JARID2/FOXO1/SMAD3	3
BP	GO:0006268	DNA unwinding involved in DNA replication	2/88	22/18800	0.00470842937910015	0.244140570136639	0.226139284079454	WRN/PURA	2
BP	GO:0003323	type B pancreatic cell development	2/88	23/18800	0.00514123164739175	0.244140570136639	0.226139284079454	CLOCK/DLL1	2
BP	GO:0031061	negative regulation of histone methylation	2/88	23/18800	0.00514123164739175	0.244140570136639	0.226139284079454	BCOR/JARID2	2
BP	GO:0032693	negative regulation of interleukin-10 production	2/88	23/18800	0.00514123164739175	0.244140570136639	0.226139284079454	TNFRSF21/DLL1	2
BP	GO:0097150	neuronal stem cell population maintenance	2/88	23/18800	0.00514123164739175	0.244140570136639	0.226139284079454	FOXO1/DLL1	2
BP	GO:0016331	morphogenesis of embryonic epithelium	4/88	150/18800	0.00540535265331461	0.244140570136639	0.226139284079454	CELSR1/SKI/LUZP1/ABL1	4
BP	GO:0061045	negative regulation of wound healing	3/88	76/18800	0.00544605881960139	0.244140570136639	0.226139284079454	SMAD3/SERPINE2/SLC12A2	3
BP	GO:0022407	regulation of cell-cell adhesion	7/88	456/18800	0.0055384510015128	0.244140570136639	0.226139284079454	ETS1/TNFRSF21/ABL1/CBLB/SERPINE2/HSPH1/ICOSLG	7
BP	GO:0035148	tube formation	4/88	152/18800	0.00566249145556432	0.244140570136639	0.226139284079454	CELSR1/SKI/LUZP1/ABL1	4
BP	GO:0021915	neural tube development	4/88	154/18800	0.00592768368359727	0.244140570136639	0.226139284079454	CELSR1/SKI/LUZP1/ABL1	4
BP	GO:0031060	regulation of histone methylation	3/88	79/18800	0.00606491928322776	0.244140570136639	0.226139284079454	BCOR/AUTS2/JARID2	3
BP	GO:0048708	astrocyte differentiation	3/88	79/18800	0.00606491928322776	0.244140570136639	0.226139284079454	ABL1/SERPINE2/DLL1	3
BP	GO:0032956	regulation of actin cytoskeleton organization	6/88	352/18800	0.00617872882183759	0.244140570136639	0.226139284079454	SPTBN1/CELSR1/SMAD3/ABL1/MTSS1/BAIAP2	6
BP	GO:0046631	alpha-beta T cell activation	4/88	158/18800	0.00648266286781864	0.244140570136639	0.226139284079454	ABL1/CBLB/GPR18/HSPH1	4
BP	GO:0051017	actin filament bundle assembly	4/88	158/18800	0.00648266286781864	0.244140570136639	0.226139284079454	SMAD3/ABL1/MTSS1/BAIAP2	4
BP	GO:0006972	hyperosmotic response	2/88	26/18800	0.00654456073792856	0.244140570136639	0.226139284079454	SLC12A2/ICOSLG	2
BP	GO:0051894	positive regulation of focal adhesion assembly	2/88	26/18800	0.00654456073792856	0.244140570136639	0.226139284079454	SMAD3/ABL1	2
BP	GO:1903055	positive regulation of extracellular matrix organization	2/88	27/18800	0.00704674706214853	0.247514540875462	0.229264480874708	SMAD3/ABL1	2
BP	GO:0061572	actin filament bundle organization	4/88	162/18800	0.00707114381928221	0.247514540875462	0.229264480874708	SMAD3/ABL1/MTSS1/BAIAP2	4
BP	GO:0061053	somite development	3/88	84/18800	0.00718650719217378	0.247514540875462	0.229264480874708	SMAD3/PALB2/DLL1	3
BP	GO:0033688	regulation of osteoblast proliferation	2/88	28/18800	0.0075658592234335	0.247514540875462	0.229264480874708	SMAD3/ABL1	2
BP	GO:0002088	lens development in camera-type eye	3/88	87/18800	0.00791456876510054	0.247514540875462	0.229264480874708	NHS/SMAD3/SKI	3
BP	GO:0002068	glandular epithelial cell development	2/88	29/18800	0.00810173147541158	0.247514540875462	0.229264480874708	CLOCK/DLL1	2
BP	GO:0003309	type B pancreatic cell differentiation	2/88	29/18800	0.00810173147541158	0.247514540875462	0.229264480874708	CLOCK/DLL1	2
BP	GO:0001843	neural tube closure	3/88	90/18800	0.00868465363434172	0.247514540875462	0.229264480874708	CELSR1/SKI/ABL1	3
BP	GO:0110053	regulation of actin filament organization	5/88	270/18800	0.00876335620443443	0.247514540875462	0.229264480874708	SPTBN1/SMAD3/ABL1/MTSS1/BAIAP2	5
BP	GO:0060606	tube closure	3/88	91/18800	0.00895077660920019	0.247514540875462	0.229264480874708	CELSR1/SKI/ABL1	3
BP	GO:0002065	columnar/cuboidal epithelial cell differentiation	3/88	92/18800	0.00922164363758019	0.247514540875462	0.229264480874708	ABL1/CLOCK/DLL1	3
BP	GO:1903035	negative regulation of response to wounding	3/88	92/18800	0.00922164363758019	0.247514540875462	0.229264480874708	SMAD3/SERPINE2/SLC12A2	3
BP	GO:0003299	muscle hypertrophy in response to stress	2/88	31/18800	0.00922309900879877	0.247514540875462	0.229264480874708	FOXO1/SMAD3	2
BP	GO:0014887	cardiac muscle adaptation	2/88	31/18800	0.00922309900879877	0.247514540875462	0.229264480874708	FOXO1/SMAD3	2
BP	GO:0014898	cardiac muscle hypertrophy in response to stress	2/88	31/18800	0.00922309900879877	0.247514540875462	0.229264480874708	FOXO1/SMAD3	2
BP	GO:0070633	transepithelial transport	2/88	31/18800	0.00922309900879877	0.247514540875462	0.229264480874708	ITPR1/SLC12A2	2
BP	GO:0150117	positive regulation of cell-substrate junction organization	2/88	31/18800	0.00922309900879877	0.247514540875462	0.229264480874708	SMAD3/ABL1	2
BP	GO:0031056	regulation of histone modification	4/88	176/18800	0.00940638312172954	0.247514540875462	0.229264480874708	BCOR/AUTS2/JARID2/SKI	4
BP	GO:1902905	positive regulation of supramolecular fiber organization	4/88	176/18800	0.00940638312172954	0.247514540875462	0.229264480874708	SMAD3/ABL1/MTSS1/BAIAP2	4
BP	GO:0009798	axis specification	3/88	94/18800	0.00977767800923268	0.247514540875462	0.229264480874708	BCOR/SKI/DLL1	3
BP	GO:0035883	enteroendocrine cell differentiation	2/88	32/18800	0.00980826851954047	0.247514540875462	0.229264480874708	CLOCK/DLL1	2
BP	GO:0055075	potassium ion homeostasis	2/88	32/18800	0.00980826851954047	0.247514540875462	0.229264480874708	KCTD7/SLC12A2	2
BP	GO:0043502	regulation of muscle adaptation	3/88	95/18800	0.0100628780424829	0.248094193153676	0.229801393486719	JARID2/FOXO1/SMAD3	3
BP	GO:0032970	regulation of actin filament-based process	6/88	393/18800	0.010336049158446	0.248094193153676	0.229801393486719	SPTBN1/CELSR1/SMAD3/ABL1/MTSS1/BAIAP2	6
BP	GO:0003300	cardiac muscle hypertrophy	3/88	96/18800	0.0103528875211838	0.248094193153676	0.229801393486719	JARID2/FOXO1/SMAD3	3
BP	GO:0033687	osteoblast proliferation	2/88	33/18800	0.0104095465658885	0.248094193153676	0.229801393486719	SMAD3/ABL1	2
BP	GO:0021549	cerebellum development	3/88	98/18800	0.0109473942200517	0.248972929068566	0.230615337316608	ABL1/SERPINE2/DLL1	3
BP	GO:0021696	cerebellar cortex morphogenesis	2/88	34/18800	0.0110267730822908	0.248972929068566	0.230615337316608	SERPINE2/DLL1	2
BP	GO:0032743	positive regulation of interleukin-2 production	2/88	34/18800	0.0110267730822908	0.248972929068566	0.230615337316608	SPTBN1/ABL1	2
BP	GO:0048536	spleen development	2/88	34/18800	0.0110267730822908	0.248972929068566	0.230615337316608	JARID2/ABL1	2
BP	GO:0014897	striated muscle hypertrophy	3/88	99/18800	0.0112519198147877	0.250757070158125	0.232267927824052	JARID2/FOXO1/SMAD3	3
BP	GO:0042063	gliogenesis	5/88	291/18800	0.0118455828234713	0.257955690935495	0.238935770649367	TNFRSF21/SKI/ABL1/SERPINE2/DLL1	5
BP	GO:0014896	muscle hypertrophy	3/88	101/18800	0.0118755825081026	0.257955690935495	0.238935770649367	JARID2/FOXO1/SMAD3	3
BP	GO:0035282	segmentation	3/88	103/18800	0.0125188105615477	0.268528486545198	0.248728999314961	SMAD3/PALB2/DLL1	3
BP	GO:0046651	lymphocyte proliferation	5/88	296/18800	0.0126757285056052	0.268537655748377	0.248737492442675	TNFRSF21/PURA/ABL1/CBLB/ICOSLG	5
BP	GO:0051495	positive regulation of cytoskeleton organization	4/88	195/18800	0.0133061963599179	0.276205294779918	0.255839771265904	SMAD3/ABL1/MTSS1/BAIAP2	4
BP	GO:0032943	mononuclear cell proliferation	5/88	300/18800	0.0133676625871509	0.276205294779918	0.255839771265904	TNFRSF21/PURA/ABL1/CBLB/ICOSLG	5
BP	GO:0032231	regulation of actin filament bundle assembly	3/88	106/18800	0.0135205389053107	0.276205294779918	0.255839771265904	SMAD3/ABL1/MTSS1	3
BP	GO:0022037	metencephalon development	3/88	107/18800	0.013864326740365	0.276615500787893	0.256219731437687	ABL1/SERPINE2/DLL1	3
BP	GO:0022408	negative regulation of cell-cell adhesion	4/88	199/18800	0.0142403706450907	0.276615500787893	0.256219731437687	TNFRSF21/ABL1/CBLB/SERPINE2	4
BP	GO:0007162	negative regulation of cell adhesion	5/88	305/18800	0.0142679953332739	0.276615500787893	0.256219731437687	TNFRSF21/ABL1/CBLB/SERPINE2/PDE3B	5
BP	GO:0051569	regulation of histone H3-K4 methylation	2/88	39/18800	0.014346608141097	0.276615500787893	0.256219731437687	BCOR/AUTS2	2
BP	GO:0055081	anion homeostasis	2/88	39/18800	0.014346608141097	0.276615500787893	0.256219731437687	KCTD7/SLC12A2	2
BP	GO:0097009	energy homeostasis	2/88	40/18800	0.0150562261088091	0.287072044474626	0.265905279816394	FOXO1/DLL1	2
BP	GO:0031532	actin cytoskeleton reorganization	3/88	111/18800	0.0152891183779268	0.288309089412334	0.267051113368068	AUTS2/ABL1/BAIAP2	3
BP	GO:0042098	T cell proliferation	4/88	204/18800	0.0154654016134889	0.288463360529859	0.267194009569432	TNFRSF21/ABL1/CBLB/ICOSLG	4
BP	GO:2000249	regulation of actin cytoskeleton reorganization	2/88	42/18800	0.0165198873421607	0.30481856644245	0.282343292435345	ABL1/BAIAP2	2
BP	GO:0034661	ncRNA catabolic process	2/88	43/18800	0.017273629016747	0.315335610561041	0.292084880350369	DIS3L/SLFN13	2
BP	GO:0043500	muscle adaptation	3/88	118/18800	0.0179747866474279	0.320386656959253	0.296763496508694	JARID2/FOXO1/SMAD3	3
BP	GO:0002066	columnar/cuboidal epithelial cell development	2/88	44/18800	0.0180417787674008	0.320386656959253	0.296763496508694	CLOCK/DLL1	2
BP	GO:0009952	anterior/posterior pattern specification	4/88	214/18800	0.018110434571706	0.320386656959253	0.296763496508694	SMAD3/SKI/PALB2/DLL1	4
BP	GO:0048538	thymus development	2/88	45/18800	0.018824188436204	0.32302307356526	0.299205521459663	JARID2/ABL1	2
BP	GO:1901861	regulation of muscle tissue development	2/88	45/18800	0.018824188436204	0.32302307356526	0.299205521459663	SMAD3/DLL1	2
BP	GO:1902895	positive regulation of miRNA transcription	2/88	45/18800	0.018824188436204	0.32302307356526	0.299205521459663	ETS1/SMAD3	2
BP	GO:0048675	axon extension	3/88	121/18800	0.0192011172877223	0.323741729994684	0.299871188990291	AUTS2/ABL1/RAPH1	3
BP	GO:0070661	leukocyte proliferation	5/88	330/18800	0.0193844512246913	0.323741729994684	0.299871188990291	TNFRSF21/PURA/ABL1/CBLB/ICOSLG	5
BP	GO:0051651	maintenance of location in cell	4/88	219/18800	0.0195323322470297	0.323741729994684	0.299871188990291	ITPR1/SLC30A4/ABL1/ARHGAP21	4
BP	GO:0031018	endocrine pancreas development	2/88	46/18800	0.0196207109087687	0.323741729994684	0.299871188990291	CLOCK/DLL1	2
BP	GO:0032924	activin receptor signaling pathway	2/88	47/18800	0.0204312001078973	0.333904184620494	0.309284332460401	SMAD3/SKI	2
BP	GO:0050798	activated T cell proliferation	2/88	48/18800	0.021255510987277	0.338684366141062	0.313712055498101	ABL1/ICOSLG	2
BP	GO:0034968	histone lysine methylation	3/88	127/18800	0.0217899214815949	0.338684366141062	0.313712055498101	BCOR/AUTS2/JARID2	3
BP	GO:0000959	mitochondrial RNA metabolic process	2/88	49/18800	0.0220934995252099	0.338684366141062	0.313712055498101	LRPPRC/EARS2	2
BP	GO:0050863	regulation of T cell activation	5/88	342/18800	0.0222208852101655	0.338684366141062	0.313712055498101	TNFRSF21/ABL1/CBLB/HSPH1/ICOSLG	5
BP	GO:1903037	regulation of leukocyte cell-cell adhesion	5/88	344/18800	0.0227185125451763	0.338684366141062	0.313712055498101	ETS1/TNFRSF21/CBLB/HSPH1/ICOSLG	5
BP	GO:0021695	cerebellar cortex development	2/88	50/18800	0.022945022718379	0.338684366141062	0.313712055498101	SERPINE2/DLL1	2
BP	GO:0031062	positive regulation of histone methylation	2/88	50/18800	0.022945022718379	0.338684366141062	0.313712055498101	AUTS2/JARID2	2
BP	GO:1903053	regulation of extracellular matrix organization	2/88	50/18800	0.022945022718379	0.338684366141062	0.313712055498101	SMAD3/ABL1	2
BP	GO:0045765	regulation of angiogenesis	5/88	345/18800	0.0229700264096931	0.338684366141062	0.313712055498101	ETS1/ABL1/DLL1/PDE3B/SLC12A2	5
BP	GO:0045668	negative regulation of osteoblast differentiation	2/88	51/18800	0.0238099385756474	0.338684366141062	0.313712055498101	SMAD3/SKI	2
BP	GO:0051496	positive regulation of stress fiber assembly	2/88	51/18800	0.0238099385756474	0.338684366141062	0.313712055498101	SMAD3/ABL1	2
BP	GO:0035270	endocrine system development	3/88	132/18800	0.0240861436667219	0.338684366141062	0.313712055498101	SMAD3/CLOCK/DLL1	3
BP	GO:1901342	regulation of vasculature development	5/88	351/18800	0.0245171803671485	0.338684366141062	0.313712055498101	ETS1/ABL1/DLL1/PDE3B/SLC12A2	5
BP	GO:0061041	regulation of wound healing	3/88	133/18800	0.0245605429471795	0.338684366141062	0.313712055498101	SMAD3/SERPINE2/SLC12A2	3
BP	GO:0060071	Wnt signaling pathway, planar cell polarity pathway	2/88	53/18800	0.0255793853418817	0.338684366141062	0.313712055498101	CELSR1/ABL1	2
BP	GO:0051480	regulation of cytosolic calcium ion concentration	5/88	356/18800	0.0258567811872372	0.338684366141062	0.313712055498101	ITPR1/SMAD3/ABL1/GPR18/CXCR6	5
BP	GO:0016049	cell growth	6/88	484/18800	0.02601758064419	0.338684366141062	0.313712055498101	AUTS2/SMAD3/ABL1/SERPINE2/DCBLD2/RAPH1	6
BP	GO:0002067	glandular epithelial cell differentiation	2/88	54/18800	0.0264836372741627	0.338684366141062	0.313712055498101	CLOCK/DLL1	2
BP	GO:0014888	striated muscle adaptation	2/88	54/18800	0.0264836372741627	0.338684366141062	0.313712055498101	FOXO1/SMAD3	2
BP	GO:0007266	Rho protein signal transduction	3/88	138/18800	0.0270082465901957	0.338684366141062	0.313712055498101	CELSR1/ABL1/GPR18	3
BP	GO:0042552	myelination	3/88	138/18800	0.0270082465901957	0.338684366141062	0.313712055498101	TNFRSF21/SKI/PMP22	3
BP	GO:0001954	positive regulation of cell-matrix adhesion	2/88	55/18800	0.0274007239050149	0.338684366141062	0.313712055498101	SMAD3/ABL1	2
BP	GO:0048008	platelet-derived growth factor receptor signaling pathway	2/88	55/18800	0.0274007239050149	0.338684366141062	0.313712055498101	ABL1/CBLB	2
BP	GO:0050851	antigen receptor-mediated signaling pathway	4/88	244/18800	0.0276671374609005	0.338684366141062	0.313712055498101	TNFRSF21/ABL1/CBLB/ICOSLG	4
BP	GO:0090305	nucleic acid phosphodiester bond hydrolysis	4/88	244/18800	0.0276671374609005	0.338684366141062	0.313712055498101	WRN/TDP1/DIS3L/SLFN13	4
BP	GO:0007272	ensheathment of neurons	3/88	140/18800	0.0280226145632055	0.338684366141062	0.313712055498101	TNFRSF21/SKI/PMP22	3
BP	GO:0008366	axon ensheathment	3/88	140/18800	0.0280226145632055	0.338684366141062	0.313712055498101	TNFRSF21/SKI/PMP22	3
BP	GO:0072073	kidney epithelium development	3/88	140/18800	0.0280226145632055	0.338684366141062	0.313712055498101	SMAD3/DLL1/MTSS1	3
BP	GO:0045926	negative regulation of growth	4/88	245/18800	0.0280287648453909	0.338684366141062	0.313712055498101	JARID2/SMAD3/SERPINE2/DCBLD2	4
BP	GO:0072503	cellular divalent inorganic cation homeostasis	6/88	494/18800	0.0283765905256258	0.338684366141062	0.313712055498101	ITPR1/SLC30A4/SMAD3/ABL1/GPR18/CXCR6	6
BP	GO:0007178	transmembrane receptor protein serine/threonine kinase signaling pathway	5/88	368/18800	0.0292614146816352	0.338684366141062	0.313712055498101	SPTBN1/BTBD11/SMAD3/SKI/ABL1	5
BP	GO:0090175	regulation of establishment of planar polarity	2/88	57/18800	0.0292728541500406	0.338684366141062	0.313712055498101	CELSR1/ABL1	2
BP	GO:0018022	peptidyl-lysine methylation	3/88	143/18800	0.0295818925620308	0.338684366141062	0.313712055498101	BCOR/AUTS2/JARID2	3
BP	GO:0060284	regulation of cell development	6/88	500/18800	0.0298580390110389	0.338684366141062	0.313712055498101	SKI/ABL1/SERPINE2/CLOCK/DLL1/BAIAP2	6
BP	GO:0030177	positive regulation of Wnt signaling pathway	3/88	144/18800	0.0301116957070916	0.338684366141062	0.313712055498101	SMAD3/SKI/ABL1	3
BP	GO:0030514	negative regulation of BMP signaling pathway	2/88	58/18800	0.0302276266413162	0.338684366141062	0.313712055498101	SKI/ABL1	2
BP	GO:0045599	negative regulation of fat cell differentiation	2/88	59/18800	0.0311946915734788	0.338684366141062	0.313712055498101	FOXO1/SMAD3	2
BP	GO:0051353	positive regulation of oxidoreductase activity	2/88	59/18800	0.0311946915734788	0.338684366141062	0.313712055498101	PDP2/ABL1	2
BP	GO:1902893	regulation of miRNA transcription	2/88	59/18800	0.0311946915734788	0.338684366141062	0.313712055498101	ETS1/SMAD3	2
BP	GO:1902903	regulation of supramolecular fiber organization	5/88	376/18800	0.0316822002228296	0.338684366141062	0.313712055498101	SPTBN1/SMAD3/ABL1/MTSS1/BAIAP2	5
BP	GO:0046824	positive regulation of nucleocytoplasmic transport	2/88	60/18800	0.0321739157916876	0.338684366141062	0.313712055498101	XPO4/SMAD3	2
BP	GO:0061614	miRNA transcription	2/88	60/18800	0.0321739157916876	0.338684366141062	0.313712055498101	ETS1/SMAD3	2
BP	GO:0007159	leukocyte cell-cell adhesion	5/88	381/18800	0.0332574029065229	0.338684366141062	0.313712055498101	ETS1/TNFRSF21/CBLB/HSPH1/ICOSLG	5
BP	GO:0030902	hindbrain development	3/88	150/18800	0.0333956222364894	0.338684366141062	0.313712055498101	ABL1/SERPINE2/DLL1	3
BP	GO:0046579	positive regulation of Ras protein signal transduction	2/88	62/18800	0.0341683142213528	0.338684366141062	0.313712055498101	AUTS2/GPR18	2
BP	GO:0006368	transcription elongation from RNA polymerase II promoter	2/88	63/18800	0.0351832268601486	0.338684366141062	0.313712055498101	ELP2/WDR43	2
BP	GO:0032613	interleukin-10 production	2/88	63/18800	0.0351832268601486	0.338684366141062	0.313712055498101	TNFRSF21/DLL1	2
BP	GO:0032623	interleukin-2 production	2/88	63/18800	0.0351832268601486	0.338684366141062	0.313712055498101	SPTBN1/ABL1	2
BP	GO:0032653	regulation of interleukin-10 production	2/88	63/18800	0.0351832268601486	0.338684366141062	0.313712055498101	TNFRSF21/DLL1	2
BP	GO:0032663	regulation of interleukin-2 production	2/88	63/18800	0.0351832268601486	0.338684366141062	0.313712055498101	SPTBN1/ABL1	2
BP	GO:0051893	regulation of focal adhesion assembly	2/88	63/18800	0.0351832268601486	0.338684366141062	0.313712055498101	SMAD3/ABL1	2
BP	GO:0090109	regulation of cell-substrate junction assembly	2/88	63/18800	0.0351832268601486	0.338684366141062	0.313712055498101	SMAD3/ABL1	2
BP	GO:0001947	heart looping	2/88	64/18800	0.0362097756281112	0.338684366141062	0.313712055498101	SMAD3/DLL1	2
BP	GO:0007519	skeletal muscle tissue development	3/88	155/18800	0.0362691942183128	0.338684366141062	0.313712055498101	SKI/FLNB/DLL1	3
BP	GO:0007009	plasma membrane organization	3/88	156/18800	0.036858765902425	0.338684366141062	0.313712055498101	SPTBN1/MTSS1/BAIAP2	3
BP	GO:0010970	transport along microtubule	3/88	157/18800	0.0374532715329153	0.338684366141062	0.313712055498101	LRPPRC/PURA/ARHGAP21	3
BP	GO:0042176	regulation of protein catabolic process	5/88	395/18800	0.0379258151826736	0.338684366141062	0.313712055498101	DET1/FOXO1/SMAD3/CBLB/SERPINE2	5
BP	GO:0016571	histone methylation	3/88	158/18800	0.0380527026683687	0.338684366141062	0.313712055498101	BCOR/AUTS2/JARID2	3
BP	GO:1902476	chloride transmembrane transport	2/88	66/18800	0.0382972686648016	0.338684366141062	0.313712055498101	PCYOX1/SLC12A2	2
BP	GO:0042130	negative regulation of T cell proliferation	2/88	68/18800	0.0404297767564395	0.338684366141062	0.313712055498101	TNFRSF21/CBLB	2
BP	GO:0061371	determination of heart left/right asymmetry	2/88	68/18800	0.0404297767564395	0.338684366141062	0.313712055498101	SMAD3/DLL1	2
BP	GO:0150116	regulation of cell-substrate junction organization	2/88	68/18800	0.0404297767564395	0.338684366141062	0.313712055498101	SMAD3/ABL1	2
BP	GO:0030509	BMP signaling pathway	3/88	162/18800	0.0404995046238699	0.338684366141062	0.313712055498101	SMAD3/SKI/ABL1	3
BP	GO:0060537	muscle tissue development	5/88	405/18800	0.0414957048078471	0.338684366141062	0.313712055498101	JARID2/SMAD3/SKI/FLNB/DLL1	5
BP	GO:0006401	RNA catabolic process	4/88	280/18800	0.0424843912331232	0.338684366141062	0.313712055498101	LRPPRC/DIS3L/GSPT2/SLFN13	4
BP	GO:0003143	embryonic heart tube morphogenesis	2/88	70/18800	0.0426062979194045	0.338684366141062	0.313712055498101	SMAD3/DLL1	2
BP	GO:0051057	positive regulation of small GTPase mediated signal transduction	2/88	70/18800	0.0426062979194045	0.338684366141062	0.313712055498101	AUTS2/GPR18	2
BP	GO:1903034	regulation of response to wounding	3/88	166/18800	0.0430243748247976	0.338684366141062	0.313712055498101	SMAD3/SERPINE2/SLC12A2	3
BP	GO:0060538	skeletal muscle organ development	3/88	167/18800	0.0436677149110222	0.338684366141062	0.313712055498101	SKI/FLNB/DLL1	3
BP	GO:0051568	histone H3-K4 methylation	2/88	71/18800	0.0437107542285407	0.338684366141062	0.313712055498101	BCOR/AUTS2	2
BP	GO:0051881	regulation of mitochondrial membrane potential	2/88	71/18800	0.0437107542285407	0.338684366141062	0.313712055498101	ABL1/SLC25A36	2
BP	GO:0001736	establishment of planar polarity	2/88	72/18800	0.0448258445826571	0.338684366141062	0.313712055498101	CELSR1/ABL1	2
BP	GO:0007164	establishment of tissue polarity	2/88	72/18800	0.0448258445826571	0.338684366141062	0.313712055498101	CELSR1/ABL1	2
BP	GO:0032543	mitochondrial translation	2/88	72/18800	0.0448258445826571	0.338684366141062	0.313712055498101	LRPPRC/EARS2	2
BP	GO:0035567	non-canonical Wnt signaling pathway	2/88	72/18800	0.0448258445826571	0.338684366141062	0.313712055498101	CELSR1/ABL1	2
BP	GO:0030041	actin filament polymerization	3/88	169/18800	0.0449688671385925	0.338684366141062	0.313712055498101	SPTBN1/ABL1/BAIAP2	3
BP	GO:0007440	foregut morphogenesis	1/88	10/18800	0.0458454954568079	0.338684366141062	0.313712055498101	SMAD3	1
BP	GO:0014010	Schwann cell proliferation	1/88	10/18800	0.0458454954568079	0.338684366141062	0.313712055498101	SKI	1
BP	GO:0032060	bleb assembly	1/88	10/18800	0.0458454954568079	0.338684366141062	0.313712055498101	PMP22	1
BP	GO:0042045	epithelial fluid transport	1/88	10/18800	0.0458454954568079	0.338684366141062	0.313712055498101	ITPR1	1
BP	GO:0048340	paraxial mesoderm morphogenesis	1/88	10/18800	0.0458454954568079	0.338684366141062	0.313712055498101	SMAD3	1
BP	GO:0070327	thyroid hormone transport	1/88	10/18800	0.0458454954568079	0.338684366141062	0.313712055498101	SLC16A10	1
BP	GO:0072070	loop of Henle development	1/88	10/18800	0.0458454954568079	0.338684366141062	0.313712055498101	DLL1	1
BP	GO:0097267	omega-hydroxylase P450 pathway	1/88	10/18800	0.0458454954568079	0.338684366141062	0.313712055498101	CYP2U1	1
BP	GO:0099566	regulation of postsynaptic cytosolic calcium ion concentration	1/88	10/18800	0.0458454954568079	0.338684366141062	0.313712055498101	ITPR1	1
BP	GO:1901203	positive regulation of extracellular matrix assembly	1/88	10/18800	0.0458454954568079	0.338684366141062	0.313712055498101	SMAD3	1
BP	GO:1902884	positive regulation of response to oxidative stress	1/88	10/18800	0.0458454954568079	0.338684366141062	0.313712055498101	ABL1	1
BP	GO:1904464	regulation of matrix metallopeptidase secretion	1/88	10/18800	0.0458454954568079	0.338684366141062	0.313712055498101	SLC12A2	1
BP	GO:1904526	regulation of microtubule binding	1/88	10/18800	0.0458454954568079	0.338684366141062	0.313712055498101	ABL1	1
BP	GO:1990773	matrix metallopeptidase secretion	1/88	10/18800	0.0458454954568079	0.338684366141062	0.313712055498101	SLC12A2	1
BP	GO:2000234	positive regulation of rRNA processing	1/88	10/18800	0.0458454954568079	0.338684366141062	0.313712055498101	WDR43	1
BP	GO:2000726	negative regulation of cardiac muscle cell differentiation	1/88	10/18800	0.0458454954568079	0.338684366141062	0.313712055498101	DLL1	1
BP	GO:2001269	positive regulation of cysteine-type endopeptidase activity involved in apoptotic signaling pathway	1/88	10/18800	0.0458454954568079	0.338684366141062	0.313712055498101	SMAD3	1
BP	GO:1990138	neuron projection extension	3/88	172/18800	0.0469566066929048	0.338684366141062	0.313712055498101	AUTS2/ABL1/RAPH1	3
BP	GO:0009880	embryonic pattern specification	2/88	74/18800	0.0470874434109619	0.338684366141062	0.313712055498101	SMAD3/DLL1	2
BP	GO:0071772	response to BMP	3/88	173/18800	0.0476287429992305	0.338684366141062	0.313712055498101	SMAD3/SKI/ABL1	3
BP	GO:0071773	cellular response to BMP stimulus	3/88	173/18800	0.0476287429992305	0.338684366141062	0.313712055498101	SMAD3/SKI/ABL1	3
BP	GO:0043536	positive regulation of blood vessel endothelial cell migration	2/88	75/18800	0.0482337120692955	0.338684366141062	0.313712055498101	ETS1/ABL1	2
BP	GO:0045685	regulation of glial cell differentiation	2/88	75/18800	0.0482337120692955	0.338684366141062	0.313712055498101	TNFRSF21/SERPINE2	2
BP	GO:0071479	cellular response to ionizing radiation	2/88	75/18800	0.0482337120692955	0.338684366141062	0.313712055498101	WRN/CLOCK	2
BP	GO:0042129	regulation of T cell proliferation	3/88	174/18800	0.0483056375375924	0.338684366141062	0.313712055498101	TNFRSF21/CBLB/ICOSLG	3
CC	GO:0015629	actin cytoskeleton	8/87	499/19594	0.00168133494295955	0.190784055831312	0.178215848598088	AUTS2/SPTBN1/ABL1/ARHGAP21/FLNB/MTSS1/CNN3/BAIAP2	8
CC	GO:0005637	nuclear inner membrane	3/87	61/19594	0.00252694113683856	0.190784055831312	0.178215848598088	LRPPRC/ITPR1/SMAD3	3
CC	GO:0005759	mitochondrial matrix	7/87	473/19594	0.00507706449414021	0.25554557953839	0.238711102531504	LRPPRC/PDP2/EARS2/TOP1MT/ALDH1B1/ABCE1/ACSM3	7
CC	GO:0032839	dendrite cytoplasm	2/87	30/19594	0.00782016667379825	0.295211291935884	0.275763772181307	PURA/BAIAP2	2
CC	GO:0031252	cell leading edge	6/87	416/19594	0.010531053133304	0.318037804625782	0.29708655155005	SPTBN1/NHS/ABL1/MTSS1/BAIAP2/RAPH1	6
CC	GO:0009295	nucleoid	2/87	44/19594	0.0163382978114181	0.345598030913546	0.322831203502371	LRPPRC/TOP1MT	2
CC	GO:0042645	mitochondrial nucleoid	2/87	44/19594	0.0163382978114181	0.345598030913546	0.322831203502371	LRPPRC/TOP1MT	2
CC	GO:0005635	nuclear envelope	6/87	479/19594	0.0198055834353377	0.345598030913546	0.322831203502371	LRPPRC/ITPR1/XPO4/SMAD3/ABL1/AGPAT5	6
CC	GO:0001650	fibrillar center	3/87	140/19594	0.0244767542689482	0.345598030913546	0.322831203502371	MAP3K14/RNMT/WDR43	3
CC	GO:0098685	Schaffer collateral - CA1 synapse	2/87	72/19594	0.0407665267985203	0.345598030913546	0.322831203502371	ITPR1/BAIAP2	2
CC	GO:0005912	adherens junction	3/87	172/19594	0.0412322183046769	0.345598030913546	0.322831203502371	DLL1/CNN3/BAIAP2	3
CC	GO:0031235	intrinsic component of the cytoplasmic side of the plasma membrane	1/87	10/19594	0.0435344047837326	0.345598030913546	0.322831203502371	MTSS1	1
CC	GO:0001726	ruffle	3/87	177/19594	0.0442610689249996	0.345598030913546	0.322831203502371	ABL1/MTSS1/BAIAP2	3
CC	GO:0031965	nuclear membrane	4/87	300/19594	0.04463854037984	0.345598030913546	0.322831203502371	LRPPRC/ITPR1/SMAD3/ABL1	4
CC	GO:0031094	platelet dense tubular network	1/87	11/19594	0.0477834094193439	0.345598030913546	0.322831203502371	ITPR1	1
CC	GO:0031464	Cul4A-RING E3 ubiquitin ligase complex	1/87	11/19594	0.0477834094193439	0.345598030913546	0.322831203502371	DET1	1
CC	GO:0099091	postsynaptic specialization, intracellular component	1/87	11/19594	0.0477834094193439	0.345598030913546	0.322831203502371	BAIAP2	1
MF	GO:0001221	transcription coregulator binding	4/85	108/18410	0.00157468054021663	0.132540540802826	0.112259851568793	ETS1/SMAD3/USP11/BAIAP2	4
MF	GO:0004029	aldehyde dehydrogenase (NAD+) activity	2/85	15/18410	0.00212736199128503	0.132540540802826	0.112259851568793	ALDH1B1/ALDH1A1	2
MF	GO:0003697	single-stranded DNA binding	4/85	120/18410	0.00231487347455474	0.132540540802826	0.112259851568793	SSBP2/LRPPRC/TDP1/PURA	4
MF	GO:0004030	aldehyde dehydrogenase [NAD(P)+] activity	2/85	16/18410	0.00242399470357133	0.132540540802826	0.112259851568793	ALDH1B1/ALDH1A1	2
MF	GO:0000400	four-way junction DNA binding	2/85	17/18410	0.00273897518820325	0.132540540802826	0.112259851568793	WRN/ABL1	2
MF	GO:0070064	proline-rich region binding	2/85	17/18410	0.00273897518820325	0.132540540802826	0.112259851568793	ABL1/BAIAP2	2
MF	GO:0098641	cadherin binding involved in cell-cell adhesion	2/85	18/18410	0.00307213174046286	0.132540540802826	0.112259851568793	CNN3/BAIAP2	2
MF	GO:0001217	DNA-binding transcription repressor activity	6/85	325/18410	0.0039296161524938	0.148343009756641	0.12564430592842	ZBTB4/FOXO1/SMAD3/ZNF10/SKI/ZNF614	6
MF	GO:0015645	fatty acid ligase activity	2/85	22/18410	0.00458312505527713	0.15378930741041	0.130257238413139	ACSL6/ACSM3	2
MF	GO:0046332	SMAD binding	3/85	78/18410	0.00563212497819609	0.165895158186378	0.140510712580306	SMAD3/PURA/SKI	3
MF	GO:0004527	exonuclease activity	3/85	80/18410	0.00604253887433826	0.165895158186378	0.140510712580306	WRN/TDP1/DIS3L	3
MF	GO:0016405	CoA-ligase activity	2/85	27/18410	0.00686070223207602	0.172661006173913	0.146241284420568	ACSL6/ACSM3	2
MF	GO:0003785	actin monomer binding	2/85	29/18410	0.00788851619767988	0.183256299361486	0.1552153389503	ABL1/MTSS1	2
MF	GO:0016878	acid-thiol ligase activity	2/85	31/18410	0.00898114846746333	0.19373620265528	0.164091659969443	ACSL6/ACSM3	2
MF	GO:0000217	DNA secondary structure binding	2/85	36/18410	0.0119881303949062	0.211366198948313	0.179024002594772	WRN/ABL1	2
MF	GO:0031625	ubiquitin protein ligase binding	5/85	298/18410	0.0123050317037711	0.211366198948313	0.179024002594772	LRPPRC/DET1/FOXO1/SMAD3/SKI	5
MF	GO:0042162	telomeric DNA binding	2/85	37/18410	0.0126355133835537	0.211366198948313	0.179024002594772	WRN/PURA	2
MF	GO:0031490	chromatin DNA binding	3/85	105/18410	0.0126982832980467	0.211366198948313	0.179024002594772	FOXO1/SMAD3/CLOCK	3
MF	GO:0016620	oxidoreductase activity, acting on the aldehyde or oxo group of donors, NAD or NADP as acceptor	2/85	38/18410	0.013297873443768	0.211366198948313	0.179024002594772	ALDH1B1/ALDH1A1	2
MF	GO:0004518	nuclease activity	4/85	204/18410	0.0147588741804761	0.21234582448616	0.179853730742896	WRN/TDP1/DIS3L/SLFN13	4
MF	GO:0016877	ligase activity, forming carbon-sulfur bonds	2/85	41/18410	0.0153733342075349	0.21234582448616	0.179853730742896	ACSL6/ACSM3	2
MF	GO:0044389	ubiquitin-like protein ligase binding	5/85	317/18410	0.01569998068627	0.21234582448616	0.179853730742896	LRPPRC/DET1/FOXO1/SMAD3/SKI	5
MF	GO:0001227	DNA-binding transcription repressor activity, RNA polymerase II-specific	5/85	321/18410	0.0164870342311445	0.21234582448616	0.179853730742896	ZBTB4/FOXO1/ZNF10/SKI/ZNF614	5
MF	GO:0001222	transcription corepressor binding	2/85	44/18410	0.0175782967289867	0.21234582448616	0.179853730742896	ETS1/USP11	2
MF	GO:0001784	phosphotyrosine residue binding	2/85	44/18410	0.0175782967289867	0.21234582448616	0.179853730742896	ABL1/CBLB	2
MF	GO:0016747	acyltransferase activity, transferring groups other than amino-acyl groups	4/85	218/18410	0.0183765730450289	0.21345096383072	0.18078976720413	PAFAH2/AGPAT5/CLOCK/ACSM3	4
MF	GO:0016903	oxidoreductase activity, acting on the aldehyde or oxo group of donors	2/85	46/18410	0.0191182986981958	0.213841711365004	0.181120724509223	ALDH1B1/ALDH1A1	2
MF	GO:0140297	DNA-binding transcription factor binding	6/85	470/18410	0.0215675316672845	0.232621234411426	0.197026699065795	ETS1/BCOR/SMAD3/PURA/SKI/DLL1	6
MF	GO:0000993	RNA polymerase II complex binding	2/85	50/18410	0.0223612944384389	0.232865893807192	0.197233921907102	ELP2/WDR43	2
MF	GO:0051287	NAD binding	2/85	51/18410	0.0232051922230891	0.233598935045764	0.197854796849497	ALDH1B1/ALDH1A1	2
MF	GO:0008408	3'-5' exonuclease activity	2/85	54/18410	0.0258142656018454	0.23724146128672	0.20093996198213	WRN/DIS3L	2
MF	GO:0098632	cell-cell adhesion mediator activity	2/85	54/18410	0.0258142656018454	0.23724146128672	0.20093996198213	CNN3/BAIAP2	2
MF	GO:0016746	acyltransferase activity	4/85	244/18410	0.0264566161455979	0.23724146128672	0.20093996198213	PAFAH2/AGPAT5/CLOCK/ACSM3	4
MF	GO:0045309	protein phosphorylated amino acid binding	2/85	55/18410	0.0267093035885711	0.23724146128672	0.20093996198213	ABL1/CBLB	2
MF	GO:0043175	RNA polymerase core enzyme binding	2/85	57/18410	0.0285366060029053	0.246230143225069	0.208553240863338	ELP2/WDR43	2
MF	GO:0140678	molecular function inhibitor activity	2/85	59/18410	0.0304126739468926	0.254112190182695	0.215229216501899	ITPR1/PURA	2
MF	GO:1990841	promoter-specific chromatin binding	2/85	62/18410	0.0333159601439948	0.254112190182695	0.215229216501899	FOXO1/SMAD3	2
MF	GO:0098631	cell adhesion mediator activity	2/85	64/18410	0.0353094634061993	0.254112190182695	0.215229216501899	CNN3/BAIAP2	2
MF	GO:0030145	manganese ion binding	2/85	65/18410	0.0363232343067647	0.254112190182695	0.215229216501899	WRN/ABL1	2
MF	GO:0097110	scaffold protein binding	2/85	67/18410	0.0383841993312561	0.254112190182695	0.215229216501899	DLL1/BAIAP2	2
MF	GO:0016874	ligase activity	3/85	165/18410	0.0409472258665617	0.254112190182695	0.215229216501899	EARS2/ACSL6/ACSM3	3
MF	GO:0000049	tRNA binding	2/85	72/18410	0.0437259388213188	0.254112190182695	0.215229216501899	EARS2/SLFN13	2
MF	GO:0070063	RNA polymerase binding	2/85	73/18410	0.0448257909729882	0.254112190182695	0.215229216501899	ELP2/WDR43	2
MF	GO:0015173	aromatic amino acid transmembrane transporter activity	1/85	10/18410	0.0452338299158279	0.254112190182695	0.215229216501899	SLC16A10	1
MF	GO:0015378	sodium:chloride symporter activity	1/85	10/18410	0.0452338299158279	0.254112190182695	0.215229216501899	SLC12A2	1
MF	GO:0030957	Tat protein binding	1/85	10/18410	0.0452338299158279	0.254112190182695	0.215229216501899	DLL1	1
MF	GO:0032356	oxidized DNA binding	1/85	10/18410	0.0452338299158279	0.254112190182695	0.215229216501899	WRN	1
MF	GO:0051880	G-quadruplex DNA binding	1/85	10/18410	0.0452338299158279	0.254112190182695	0.215229216501899	WRN	1
MF	GO:0001098	basal transcription machinery binding	2/85	74/18410	0.0459358713704616	0.254112190182695	0.215229216501899	ELP2/WDR43	2
MF	GO:0001099	basal RNA polymerase II transcription machinery binding	2/85	74/18410	0.0459358713704616	0.254112190182695	0.215229216501899	ELP2/WDR43	2
MF	GO:0000774	adenyl-nucleotide exchange factor activity	1/85	11/18410	0.0496444345058907	0.254112190182695	0.215229216501899	HSPH1	1
MF	GO:0005049	nuclear export signal receptor activity	1/85	11/18410	0.0496444345058907	0.254112190182695	0.215229216501899	XPO4	1
MF	GO:0008519	ammonium transmembrane transporter activity	1/85	11/18410	0.0496444345058907	0.254112190182695	0.215229216501899	SLC12A2	1
MF	GO:0016670	oxidoreductase activity, acting on a sulfur group of donors, oxygen as acceptor	1/85	11/18410	0.0496444345058907	0.254112190182695	0.215229216501899	PCYOX1	1
MF	GO:0019855	calcium channel inhibitor activity	1/85	11/18410	0.0496444345058907	0.254112190182695	0.215229216501899	ITPR1	1
MF	GO:0032404	mismatch repair complex binding	1/85	11/18410	0.0496444345058907	0.254112190182695	0.215229216501899	WRN	1
MF	GO:0043422	protein kinase B binding	1/85	11/18410	0.0496444345058907	0.254112190182695	0.215229216501899	PDE3B	1
MF	GO:0047676	arachidonate-CoA ligase activity	1/85	11/18410	0.0496444345058907	0.254112190182695	0.215229216501899	ACSL6	1
MF	GO:0070410	co-SMAD binding	1/85	11/18410	0.0496444345058907	0.254112190182695	0.215229216501899	SMAD3	1
