# Supplementary material for: Identification of new co-diagnostic genes for sepsis and metabolic syndrome using single-cell data analysis and machine learning algorithms
Source: Front Genet. 2023 Mar 16;14:1129476. doi: 10.3389/fgene.2023.1129476 (PMC10060809; doi:10.3389/fgene.2023.1129476)
Supplement: Supplementary file 8 [file DataSheet8.CSV]

	p_val	avg_log2FC	pct.1	pct.2	p_val_adj
GBP5	0	1.02271317441888	0.43	0.069	0
TXNIP	0	2.03168137521136	0.991	0.827	0
MTRNR2L12	0	0.960764022785918	0.462	0.066	0
FKBP5	0	0.918235651518256	0.469	0.089	0
EEF1A1	0	-0.366968250566506	0.995	1	0
MTRNR2L8	0	2.17183610584776	0.765	0.058	0
VIM	0	-1.1741637650038	0.764	0.941	0
RPS26	0	2.6566762421776	0.993	0.911	0
RGCC	0	-2.45989649395083	0.155	0.61	0
ISG20	0	1.21586178188143	0.771	0.389	0
VAMP2	0	-1.04489831870407	0.569	0.854	0
ACTG1	0	-1.04500587876881	0.731	0.948	0
AES	0	-1.0680789696626	0.819	0.963	0
JUNB	0	-1.43011727700512	0.877	0.985	0
JUND	0	-1.39083656598307	0.963	0.998	0
CD52	9.80547586127156e-302	-1.10464697823544	0.614	0.882	1.93363983984275e-297
TRIM22	1.46810217002496e-301	1.04643745152498	0.538	0.143	2.89509747928923e-297
IFITM1	2.6141596155842e-295	1.03205990831133	0.776	0.378	5.15512276193204e-291
KLF2	5.01528597412373e-292	-1.10793087480781	0.782	0.949	9.89014394097201e-288
LDHB	2.99006522660638e-285	-0.816979373208572	0.831	0.947	5.89640862686779e-281
DDX5	4.84535942307903e-277	0.731187323496967	0.982	0.924	9.55504878231185e-273
YPEL5	5.07474584043859e-274	-1.22676441854874	0.58	0.814	1.00073987973449e-269
MALAT1	6.85019570887717e-272	0.913809204549011	0.997	0.994	1.35085859379058e-267
LIMD2	4.47618393369692e-266	-0.906201179149351	0.704	0.898	8.82703471725033e-262
HSPA8	1.15982187489819e-264	-1.18594493470196	0.598	0.823	2.28716873729923e-260
PTPN1	9.89838707031593e-259	0.989679948971494	0.653	0.277	1.9519619302663e-254
XAF1	1.64476901849573e-257	0.826816483500151	0.341	0.045	3.24348450447357e-253
CRYBG1	1.5421026385702e-251	0.928428751315966	0.503	0.145	3.04102640326044e-247
IRF1	4.05489399369378e-243	1.22878542205621	0.797	0.494	7.99625095556414e-239
RPL19	9.37269070657408e-240	-0.306312373607718	0.994	1	1.84829460733641e-235
HAPLN3	3.05299447538623e-231	0.765404336362952	0.404	0.088	6.02050510546165e-227
STAT1	6.00211329151751e-225	0.795350375681409	0.381	0.079	1.18361674108725e-220
CCNI	7.20230328038996e-225	-0.704316801650866	0.868	0.952	1.4202942068929e-220
CALM1	8.67775631797687e-223	-0.721388784152432	0.869	0.964	1.71125354590504e-218
SMAP2	2.00629923279123e-222	0.890987863086914	0.754	0.416	3.9564220870643e-218
IFI44L	2.8498411574633e-220	0.728847136750888	0.254	0.021	5.61988676251763e-216
ZFP36	1.11401021592551e-218	-1.26620667236333	0.517	0.767	2.19682814580511e-214
IFITM2	1.24240214133783e-218	0.901231836602139	0.773	0.464	2.45001702271821e-214
RPL27A	1.12227735761088e-217	0.484760635663661	0.992	0.993	2.21313094920866e-213
PDCD4	2.65442185661019e-217	0.920903606409272	0.849	0.661	5.23451990123529e-213
ARHGDIB	2.17480852244221e-216	-0.767592678309863	0.749	0.914	4.28872240625603e-212
GBP4	2.81531460706922e-216	0.734175735294867	0.331	0.057	5.5518004051405e-212
IKZF1	5.53389839619041e-216	0.828244429137178	0.851	0.585	1.09128476372875e-211
RPL11	5.72241375914362e-215	-0.265689856012981	0.996	1	1.12845999330312e-210
AC245014.3	1.18396476330121e-213	0.922501138885508	0.346	0.066	2.33477851322999e-209
IFITM3	7.29651257322337e-212	0.827483186274124	0.318	0.053	1.43887227943965e-207
NR4A2	2.00261244723877e-209	-1.09493943981673	0.107	0.445	3.94915174595486e-205
H3F3B	4.35757334228535e-208	-0.757829216065222	0.99	0.999	8.59313463098671e-204
IRF9	2.36975939927294e-205	0.685170872361556	0.32	0.056	4.67316553536624e-201
FTH1	2.25593147351789e-204	-0.708370636150937	0.988	0.998	4.44869686577728e-200
RPL10	1.11079704012232e-203	-0.274553038539509	0.995	0.999	2.19049176312121e-199
SH3BGRL3	5.32373586547216e-200	-0.87858316061809	0.701	0.883	1.04984071267111e-195
TRAC	2.8313200963062e-199	-0.99377785897412	0.335	0.652	5.58336322991583e-195
TP53INP1	1.88343918395878e-197	0.70606466696561	0.311	0.055	3.71414207076671e-193
NAP1L4	1.99851295804656e-197	0.825697491979724	0.593	0.255	3.94106755326783e-193
HLA-C	3.57789381708774e-197	-0.495937148851927	0.989	0.998	7.05560660729703e-193
DDX21	4.43882727000589e-197	0.883810470955733	0.825	0.583	8.75336737645161e-193
SNX9	8.85696504368195e-194	0.820894602586966	0.554	0.225	1.74659350661408e-189
ACTB	1.16653026081205e-186	-0.735001878878484	0.923	0.98	2.30039767432136e-182
HIF1A	2.30509633209445e-186	0.84688917160307	0.632	0.309	4.54564996689025e-182
HELB	2.77956273987122e-184	0.650768759788158	0.344	0.077	5.48129772302604e-180
MX1	1.14356384903634e-181	0.684807925785549	0.343	0.079	2.25510791029966e-177
BATF	2.1962917890674e-181	0.68950075497254	0.332	0.072	4.33108740804091e-177
ZFP36L2	4.50232980308468e-181	-0.724478966701227	0.922	0.967	8.87859437168298e-177
GPSM3	1.89525481294483e-180	-0.789581470349767	0.467	0.716	3.73744249112719e-176
S100A4	1.32545584098674e-179	-1.26540192957229	0.415	0.713	2.61379891842585e-175
GBP2	9.47861330101123e-177	0.703044811728324	0.496	0.18	1.86918254295942e-172
HSP90AB1	9.22535299897127e-176	0.676033791862415	0.972	0.919	1.81923961139713e-171
SYNE2	3.53438391225211e-175	0.831721136662854	0.617	0.294	6.96980507496116e-171
IFI16	5.8248167865442e-175	0.677071896647522	0.424	0.132	1.14865387030652e-170
PIK3IP1	1.96100965258753e-174	0.715217417028238	0.905	0.704	3.8671110349026e-170
IL32	2.6354053467434e-173	0.833657618534708	0.801	0.478	5.19701934377798e-169
DNAJB1	3.43597650103857e-172	-0.909446937714958	0.473	0.706	6.77574566004807e-168
SMDT1	4.99106331274894e-172	-0.704410350836113	0.608	0.808	9.84237685274092e-168
EIF2AK2	7.26980305517666e-172	0.791205599240353	0.466	0.171	1.43360516248084e-167
RPL12	5.41971896613963e-169	-0.296420075279656	0.996	0.999	1.06876858012274e-164
RPS4X	5.79499581106524e-169	-0.356242127545744	0.993	0.999	1.14277317394207e-164
UBC	7.10459509701199e-168	-0.599717240523323	0.925	0.982	1.40102615313076e-163
PLSCR1	1.77932769454869e-167	0.565654402672455	0.265	0.045	3.50883421365001e-163
RPS17	1.51282681345384e-166	0.737020663295459	0.816	0.581	2.98329447613097e-162
IFIT3	3.11570417364759e-164	0.584394520620597	0.177	0.009	6.14416863043305e-160
S100A9	3.16753650250467e-163	0.711618341157934	0.23	0.032	6.24638198293922e-159
ERAP2	6.43059359451996e-163	0.629709056174522	0.359	0.097	1.26811305683934e-158
GAPDH	8.53186398755986e-163	-0.771214595404232	0.733	0.88	1.6824835783468e-158
CCR7	5.30642402887705e-162	0.762510084961205	0.77	0.496	1.04642681849455e-157
PNPT1	1.59102526333579e-160	0.559255562257592	0.266	0.049	3.13750181929818e-156
S100A8	9.38537128424298e-160	0.72522904426414	0.197	0.018	1.85079521725272e-155
S100A10	1.11135587056683e-159	-0.958246175300451	0.486	0.736	2.19159377675779e-155
C19orf53	4.2388388282376e-159	-0.72648415555608	0.519	0.737	8.35899016928455e-155
ITK	8.14238662486104e-157	0.663625368681021	0.439	0.154	1.6056786424226e-152
KIAA1551	2.87887430962116e-155	0.760635933154566	0.574	0.271	5.67714013857293e-151
CMPK2	5.05023010394691e-155	0.404453267386234	0.16	0.006	9.95905376498331e-151
EIF1	3.62297758820537e-154	-0.353333467216146	0.999	1	7.14451180394099e-150
ANXA1	4.43906085432169e-154	-2.13023309005049	0.277	0.527	8.75382800472236e-150
AL360012.1	4.15321358171841e-153	0.433568198401898	0.175	0.012	8.19013718314871e-149
HBB	7.7715576048462e-153	6.38318666047003	0.15	0.004	1.53255115967567e-148
DUSP2	2.06396219466674e-152	-0.939783606247852	0.413	0.657	4.07013344788281e-148
AC116407.2	5.58657512661563e-150	0.468160692055555	0.214	0.029	1.1016726149686e-145
MYADM	1.44262387309875e-149	-1.14747761637461	0.156	0.425	2.84485427775073e-145
PNRC1	1.73551959461086e-146	-0.53841844156962	0.936	0.973	3.42244464057263e-142
CTSW	1.00053916120953e-145	-0.884511275497098	0.103	0.372	1.9730632259052e-141
GBP1	1.55652313194928e-145	0.526436517311724	0.217	0.032	3.06946361620398e-141
UGCG	6.39936398753729e-144	0.636832382446578	0.364	0.114	1.26195457834235e-139
GPRIN3	8.7655428325913e-144	0.640239513713521	0.405	0.14	1.728565046587e-139
SNHG8	4.23287768968707e-140	-0.567720389170803	0.853	0.926	8.3472348040629e-136
HNRNPA0	7.83509903257096e-140	-0.611314556258393	0.649	0.808	1.54508152922299e-135
Z93241.1	1.8552673133159e-139	0.59220401075081	0.268	0.06	3.65858714185895e-135
IFI6	3.75159844159426e-138	1.21774836389727	0.446	0.19	7.39815212682389e-134
LSP1	6.97646134225376e-137	-0.765838974325398	0.276	0.526	1.37575817669244e-132
AC007952.4	1.57952610054509e-136	0.597221319005694	0.305	0.082	3.11482547027492e-132
PSME2	4.14298116554595e-132	0.657295394826052	0.588	0.305	8.16995885845661e-128
FURIN	5.02433188900385e-132	0.501035047018338	0.25	0.054	9.90798248511558e-128
TMSB10	5.29097710928253e-132	-0.363377400125109	0.992	0.999	1.04338068595051e-127
MALT1	1.54312574173238e-130	0.591068326623918	0.447	0.179	3.04304396269625e-126
SDCBP	3.51024324695929e-130	-0.73405717875548	0.399	0.619	6.92219968300372e-126
DTX3L	6.66123713021006e-130	0.405933992730673	0.204	0.032	1.31359596207742e-125
UBASH3B	9.3154051797073e-129	0.397794794997395	0.197	0.029	1.83699790143828e-124
XRN2	6.02918526248341e-127	0.638357823357096	0.546	0.264	1.18895533376173e-122
UPP1	1.0846356742684e-126	0.624788587671841	0.5	0.224	2.13890154965729e-122
SYNJ2	6.15168636616446e-126	0.556919781345578	0.341	0.111	1.21311255140763e-121
MBP	1.02899201927144e-124	0.633136487346647	0.572	0.291	2.02917226200328e-120
TAPBP	3.20381044599022e-124	0.664558720906372	0.727	0.483	6.31791419949271e-120
NCL	3.50652892428277e-124	0.623191276705113	0.861	0.681	6.91487503868563e-120
HERC5	1.67129702639598e-123	0.447175392693587	0.229	0.047	3.29579773605287e-119
NDUFS5	2.00292878879218e-122	-0.626010940892045	0.519	0.719	3.94977557149818e-118
PFN1	2.99444411974906e-122	-0.66742081064216	0.759	0.877	5.90504380414515e-118
SELENOK	4.87343159643043e-121	-0.651820729797649	0.61	0.773	9.61040710816082e-117
RNF213	1.49217786545649e-120	0.642981379300092	0.55	0.286	2.9425747506802e-116
SBNO2	1.78969443359973e-120	0.45335181749123	0.239	0.054	3.52927742305868e-116
BUD31	5.05901071758494e-120	-0.705303054193063	0.265	0.503	9.97636913507749e-116
NPM1	1.22320838119009e-119	-0.378612528328199	0.979	0.99	2.41216692770685e-115
TAF4B	4.08869046031127e-117	0.415132499028643	0.199	0.036	8.06289758773383e-113
FXYD5	1.54700932343632e-115	-0.557553655122007	0.837	0.912	3.05070238581642e-111
SLC2A3	6.0757809646053e-114	-0.753732108650106	0.234	0.475	1.19814400622016e-109
ATP6V1G1	1.31525696450138e-113	-0.491758624102786	0.792	0.882	2.59368673399672e-109
CIRBP	1.73068731708597e-113	-0.423350576140361	0.946	0.98	3.41291538929354e-109
TMEM107	8.00921749558646e-113	0.461620154802269	0.195	0.036	1.57941769012965e-108
PARP9	1.188428208395e-110	0.40185229102352	0.198	0.038	2.34358042695495e-106
PARP14	1.58689267662288e-110	0.556278632790647	0.272	0.08	3.12935235830032e-106
LY6E	6.85645487720383e-106	0.718591296598741	0.72	0.5	1.3520929017846e-101
GPX4	6.96101001213162e-106	-0.585722651619712	0.478	0.666	1.37271117439236e-101
CFLAR	1.09408685100341e-105	0.588731705550645	0.525	0.275	2.15753927017872e-101
LY96	5.16426902267626e-105	0.395954022406087	0.211	0.048	1.01839385127176e-100
ARL4C	2.5809941025446e-104	-0.741458261974722	0.663	0.79	5.08972037021795e-100
S100A6	2.65631346583146e-104	-0.613734521095605	0.703	0.84	5.23825015461963e-100
RACK1	4.0272913980718e-104	-0.261859938051489	0.991	0.999	7.94181863699758e-100
ARID5A	3.78746178060856e-103	0.560978965926783	0.648	0.386	7.46887463136007e-99
MCUB	5.7677374522515e-103	-0.602596660118604	0.321	0.539	1.137397825584e-98
TGFBR2	7.51137393797748e-103	0.596645556555404	0.491	0.247	1.48124294056916e-98
HDGFL3	1.35187076501434e-102	0.386772895756148	0.144	0.018	2.66588914860827e-98
TSHZ2	1.68636722798831e-102	0.662796432871966	0.344	0.132	3.32551617359295e-98
PPP2R5C	8.96500883510734e-102	0.59989051539253	0.737	0.51	1.76789974228317e-97
APOL6	3.4145675586369e-101	0.498057428628819	0.348	0.133	6.73352722563197e-97
STK4	4.97963232293119e-101	-0.605435448458469	0.513	0.691	9.81983494082031e-97
FAS	1.23747404639957e-100	0.431444232892488	0.268	0.081	2.44029881949996e-96
TMSB4X	5.09795285381753e-100	-0.379788540744832	0.99	0.999	1.00531630277282e-95
PRRC2C	6.59912616236034e-100	0.525891382373012	0.867	0.714	1.30134767921746e-95
CSRNP1	8.91278715927649e-100	-0.659929557137712	0.13	0.341	1.75760162780932e-95
PTP4A1	2.31732571074982e-99	-0.650316728055148	0.209	0.424	4.56976630159865e-95
RPS20	1.5736596518965e-98	0.280773502933788	0.989	0.996	3.10325683353989e-94
CD3E	1.8010126556212e-98	-0.500656950233569	0.813	0.888	3.551596956885e-94
EPSTI1	2.07140489450374e-98	0.312695738720583	0.162	0.027	4.08481045196138e-94
FMNL1	2.26331290673214e-98	-0.65680188200997	0.147	0.36	4.46325305207577e-94
MT-ND1	2.54412260133684e-98	0.386501087627313	0.995	0.977	5.01700976983626e-94
ZRANB2	8.81981926377146e-98	0.520652398746974	0.467	0.227	1.73926835881573e-93
BTF3	1.15063480418374e-97	-0.296122621450857	0.99	0.994	2.26905183385033e-93
CD3G	2.94720588903739e-97	-0.607222967153731	0.414	0.624	5.81189001318174e-93
LTB	1.28637120806992e-96	-0.483441358430849	0.89	0.945	2.53672402231388e-92
SEPT9	1.01738814214239e-95	-0.610509476561189	0.268	0.477	2.0062894163048e-91
GABPB1	3.62351686683234e-95	0.410185817206138	0.241	0.07	7.14557526139337e-91
FKBP11	6.00017597881878e-95	0.568036367947912	0.395	0.179	1.18323470302306e-90
TSC22D3	6.67940866664303e-95	-0.682269246739515	0.829	0.891	1.31717938906201e-90
ISG15	6.6985678903025e-94	0.746850728886164	0.324	0.126	1.32095758796765e-89
DENND6A	8.81555162331112e-94	0.476172639445405	0.377	0.161	1.73842678011695e-89
AFF1	8.66760278273268e-93	0.351723817689882	0.194	0.046	1.70925126875489e-88
PSME1	4.24178676333304e-92	0.528171245649298	0.837	0.691	8.36480349729275e-88
CCNL1	7.35507028869611e-92	0.490115382666009	0.839	0.651	1.45041986093087e-87
DEDD2	4.07202357839164e-91	-0.52789330632309	0.072	0.26	8.03003049658831e-87
RPL4	2.26965857238689e-90	-0.303823310396948	0.979	0.995	4.47576670474694e-86
LAPTM5	7.50365058058444e-90	-0.449062180647425	0.732	0.856	1.47971989449125e-85
CDC42	8.33176801998038e-90	-0.445855810185736	0.889	0.931	1.64302465354013e-85
TAGLN2	2.7940739857319e-89	-0.66222352972512	0.507	0.658	5.50991389986331e-85
OSER1	4.31473096527684e-89	-0.566085953327658	0.301	0.505	8.50864946352592e-85
SH3YL1	2.03398389630266e-87	-0.592128198259122	0.182	0.387	4.01101624350884e-83
CORO1A	4.49902485031266e-87	-0.534292594320556	0.48	0.657	8.87207700481657e-83
OASL	2.85873088248063e-86	0.285647016003007	0.127	0.017	5.63741730025181e-82
LMNA	1.1522937590814e-85	-1.09609332553626	0.05	0.219	2.27232329290852e-81
ARID5B	1.97852586276892e-85	0.58089207701223	0.491	0.265	3.90165300138032e-81
ALPK1	3.5937140829272e-85	0.256802019776521	0.119	0.014	7.08680417153244e-81
SSR2	9.4360587822663e-85	-0.454241785805408	0.737	0.821	1.86079079186291e-80
HPGD	1.94384539954162e-84	0.403573604581833	0.158	0.032	3.83326312789608e-80
SF1	2.56467897001504e-84	-0.466864316090083	0.845	0.881	5.05754692886967e-80
EEF2	4.14265430449828e-84	-0.383895888948317	0.918	0.953	8.1693142884706e-80
UCP2	1.05612061510539e-83	-0.611855201746721	0.116	0.305	2.08266985298782e-79
GSPT1	1.44550927032858e-83	0.571369404812807	0.482	0.263	2.85054428108796e-79
NME1	1.94789270311905e-82	0.363842598862375	0.26	0.089	3.84124441055077e-78
TXK	3.01944758117683e-82	0.458651218369828	0.312	0.125	5.9543506300807e-78
TNIP2	6.57879920430904e-82	0.439390932839915	0.314	0.129	1.29733920308974e-77
BCAS2	7.11909046694348e-82	-0.532197082304741	0.357	0.54	1.40388464008125e-77
SMCHD1	2.84249520030716e-81	0.536026919065534	0.613	0.385	5.60540053500571e-77
ARAP2	2.23500527154054e-80	0.380489734159694	0.238	0.079	4.40743039547794e-76
ATXN7L3B	1.09810466489295e-79	0.481128311222574	0.44	0.225	2.1654623991689e-75
FBXO32	1.25501457776756e-79	0.397690462368869	0.248	0.086	2.47488874735763e-75
NOLC1	1.95992634033094e-79	0.348782755886131	0.235	0.077	3.86497474313262e-75
SPPL2A	5.48641108796023e-79	0.41348982850881	0.294	0.115	1.08192026654576e-74
RPL23	5.70210079774319e-79	0.296023826665626	0.991	0.991	1.12445427731496e-74
CERS6	7.65496583830244e-79	0.399487827452545	0.274	0.102	1.50955926331324e-74
YPEL3	4.9759497527556e-78	-0.54997954594665	0.28	0.471	9.81257291243405e-74
HMGB2	5.10210021530047e-78	-0.553723253688974	0.476	0.641	1.00613416245725e-73
PHF11	7.45345636429549e-78	0.453141231144019	0.367	0.17	1.46982159503907e-73
DYNLT1	3.13045084838602e-77	0.482767761540459	0.414	0.207	6.17324907301723e-73
TRAFD1	3.78902966086245e-77	0.277334025294457	0.15	0.032	7.47196649122075e-73
TAP1	6.56758891915185e-77	0.380391511429839	0.296	0.117	1.29512853485674e-72
SCML1	2.3407619730905e-76	0.398563198041377	0.259	0.094	4.61598261093446e-72
EIF3L	2.40731671023323e-76	-0.473898657285778	0.619	0.733	4.74722855257992e-72
SAMD9	3.07017494915825e-75	0.398378101869462	0.247	0.088	6.05438499974008e-71
SLA	3.45210809109409e-75	0.345730484445086	0.199	0.059	6.80755715563754e-71
GABPB1-AS1	4.81105424401046e-75	0.508252575994305	0.414	0.212	9.48739896918863e-71
SAMD9L	8.09558371569255e-75	0.274409474951093	0.12	0.019	1.59644910873457e-70
PPP1R10	1.53164117316648e-74	0.429251769157651	0.364	0.169	3.0203963934843e-70
PFDN5	5.97224373558978e-74	-0.266478435770148	0.982	0.995	1.1777264646583e-69
CD37	1.28040700709642e-73	-0.472651184862592	0.801	0.872	2.52496261799415e-69
MAPRE2	1.47995236394653e-73	-0.473969183407899	0.065	0.227	2.91846606170257e-69
BISPR	6.20494595698482e-73	0.322249315565693	0.182	0.051	1.22361534271741e-68
IFI35	9.78276757741716e-73	0.283780191894407	0.151	0.034	1.92916176626666e-68
TECR	4.13040776507404e-72	-0.526037684426651	0.215	0.396	8.14516411272601e-68
HLA-F	4.53165393095668e-72	0.486318461729049	0.675	0.464	8.93642155184657e-68
KDSR	5.52123982543926e-72	0.330058867540815	0.224	0.076	1.08878849357662e-67
LCK	5.88781111221365e-72	-0.517415416133797	0.206	0.389	1.16107635132853e-67
NOP16	8.18881475135991e-72	0.305549044245663	0.191	0.056	1.61483426896817e-67
FLT3LG	9.46257927065147e-72	-0.544226987093927	0.177	0.354	1.86602063217247e-67
SP100	2.19569888049891e-71	0.453872688313648	0.503	0.29	4.32991819234385e-67
FYB1	2.46485311413507e-71	-0.556721809036711	0.534	0.678	4.86069034107435e-67
PRDM1	2.82857219486641e-71	0.425907845128451	0.218	0.073	5.57794436827656e-67
NUCB1	3.32046940150267e-71	0.389460967777816	0.381	0.183	6.54796565976327e-67
ZC3H7A	5.3166873436033e-71	0.436360504284461	0.403	0.204	1.04845074415857e-66
CD3D	6.56063791357427e-71	-0.452586630839407	0.677	0.787	1.29375779655685e-66
PLCG2	1.58846370655258e-70	0.34390380561509	0.225	0.078	3.13245042932169e-66
ATP5MG	6.91249245862559e-70	-0.347608335353152	0.919	0.946	1.36314351284097e-65
RPS6KA3	8.55126592545419e-70	0.37968258346918	0.284	0.118	1.68630964049957e-65
ATP5PD	9.39322419132017e-70	-0.499467216632889	0.302	0.485	1.85234381052834e-65
GYPC	1.06597229115931e-69	0.420077826170268	0.863	0.722	2.10209735816617e-65
CD53	2.68094893881939e-69	0.405767843165095	0.442	0.235	5.28683130735183e-65
PTGES3	2.71003166704576e-69	-0.476512693296084	0.62	0.726	5.34418244741424e-65
SUN2	7.41123910317551e-69	-0.499816235605824	0.134	0.306	1.46149635114621e-64
LUC7L3	8.03538232781485e-69	0.442933194449609	0.395	0.201	1.58457739504509e-64
RGS10	8.0947306890109e-69	-0.479101285746246	0.574	0.704	1.59628089187295e-64
BIN1	9.1067903409417e-69	-0.499175633489607	0.167	0.342	1.7958590552337e-64
MMD	1.21785241911482e-68	0.328685888623006	0.234	0.084	2.40160497049443e-64
MRTO4	1.82562894212284e-68	0.308972369610821	0.208	0.069	3.60014027386625e-64
BTG2	3.67301401934064e-68	-0.516975333918185	0.631	0.731	7.24318364613974e-64
FABP5	7.07410685674217e-68	0.375654476067754	0.25	0.097	1.39501387214956e-63
MT-ND6	1.0263514725632e-67	0.323005207821997	0.22	0.077	2.02396510389463e-63
TUBA1A	1.04389990854504e-67	-0.613956949259667	0.554	0.687	2.05857061965081e-63
FUBP1	1.08372641879433e-67	0.36996053951198	0.318	0.141	2.13710849786241e-63
IPCEF1	1.89484163145746e-67	0.323727536394865	0.193	0.061	3.73662769723411e-63
SKIL	3.16479504360225e-67	0.396515324004587	0.311	0.14	6.24097582598364e-63
C9orf16	3.49809805590334e-67	-0.483559112961315	0.479	0.622	6.89824936624139e-63
CFAP20	1.37429431677932e-66	-0.546965614944999	0.088	0.243	2.71010839268882e-62
TYMP	2.71982684283948e-66	0.338860558132827	0.175	0.052	5.36349853407946e-62
BAZ1A	9.46937585139127e-66	0.496354312409948	0.519	0.314	1.86736091789436e-61
HIST1H1C	2.69227424280655e-65	-0.77151122185433	0.215	0.382	5.30916480681451e-61
ETS1	7.0565074997345e-65	0.462632083824793	0.704	0.516	1.39154327894764e-60
CNOT6L	7.63216600039665e-65	0.43833453203302	0.588	0.376	1.50506313527822e-60
NEAT1	1.25915686102297e-64	0.425458742700437	0.797	0.609	2.4830573299373e-60
RPL31	1.79635457155983e-64	0.260684788497242	0.986	0.987	3.54241121511598e-60
IRF7	2.64715415512648e-64	0.272940443459626	0.149	0.039	5.22018799390942e-60
TNFSF8	2.86690811605457e-64	0.286009637472872	0.175	0.052	5.65354280485961e-60
BIN2	9.9643330236234e-64	-0.468158376513178	0.213	0.387	1.96496647225854e-59
ARID4B	1.2226227732708e-63	0.444445883447941	0.72	0.536	2.41101210889002e-59
GNAI2	1.4776483036627e-63	-0.494956000547123	0.299	0.463	2.91392245482284e-59
BCL2L11	1.52722590134808e-63	0.372187904101899	0.203	0.071	3.01168947745842e-59
TRA2B	2.09183715485439e-63	0.433798573787628	0.751	0.578	4.12510286937287e-59
REC8	2.26967533491906e-63	0.271429477812262	0.131	0.029	4.47579976046039e-59
PBXIP1	9.88844043717553e-63	-0.452281613385598	0.129	0.295	1.95000045421102e-58
ABCE1	1.76286601788292e-62	0.380882404929458	0.38	0.194	3.47637178726512e-58
SYTL3	2.01981306103902e-62	0.3173933144527	0.222	0.082	3.98307135636896e-58
USP15	2.24188212802759e-62	0.418483503766549	0.562	0.352	4.4209915564704e-58
PABPC1	3.16283642158003e-62	-0.277934101231869	0.973	0.986	6.23711342335583e-58
MX2	2.017093998771e-61	0.291724879254541	0.183	0.059	3.97770936557642e-57
SUMO2	2.48142625178813e-61	-0.40569729050611	0.753	0.826	4.89337256852619e-57
WDR74	2.58363762345743e-61	0.372810954324843	0.399	0.211	5.09493339345805e-57
TMPO	2.75925222655337e-61	0.375969363341539	0.406	0.215	5.44124539076325e-57
WDFY1	3.85485840303201e-61	0.279679933744341	0.163	0.049	7.60178077077912e-57
RIF1	5.38648828878713e-61	0.369353873121557	0.251	0.104	1.06221549054882e-56
MT-ND5	6.0211896575847e-61	0.333818539226935	0.972	0.912	1.1873786004757e-56
NSMCE3	6.56428715285774e-61	-0.476423162163209	0.404	0.554	1.29447742654355e-56
ELF1	1.37735229952915e-60	-0.452771315432957	0.653	0.758	2.71613873467148e-56
PROSER1	4.37501578986529e-60	0.269664227096853	0.161	0.048	8.62753113761435e-56
GSDMD	7.71602323389051e-60	0.312885788141459	0.244	0.098	1.52159978172321e-55
IFIT2	9.70409457957314e-60	0.290262898322993	0.107	0.02	1.91364745109182e-55
UBALD2	2.38158564306376e-59	0.421693010058655	0.828	0.69	4.69648688812173e-55
DTNBP1	9.16416055235105e-59	0.301534810956425	0.203	0.074	1.80717246092363e-54
SKI	1.04596779876742e-58	0.339508469117948	0.248	0.103	2.06264849916935e-54
GPR155	1.43603294225464e-58	0.315904840459984	0.19	0.066	2.83185696212614e-54
MT-ATP6	1.92227610146679e-58	0.285483077395214	0.996	0.993	3.79072847209251e-54
HIST1H4C	3.74105948050475e-58	-0.509976402393315	0.305	0.458	7.37736929555536e-54
PNN	4.54960588898695e-58	0.441145494594024	0.562	0.364	8.97182281308226e-54
EVI2B	5.10786082046973e-58	-0.491318262378489	0.273	0.432	1.00727015379663e-53
TRIM44	6.11218404895168e-58	0.313531188600505	0.247	0.102	1.20532269445327e-53
HCST	7.16343531742819e-58	-0.454203723681598	0.575	0.7	1.41262944459684e-53
SH3BP5	8.26093271187764e-58	0.323565023986407	0.251	0.105	1.62905593078227e-53
HSPA5	1.35623809350117e-57	-0.524228177636827	0.517	0.642	2.6745015203843e-53
ZNF331	1.36150028330306e-57	-0.53774801327468	0.308	0.464	2.68487855867364e-53
RHOH	1.80559893578978e-57	-0.459273035613165	0.489	0.616	3.56064110137745e-53
COX7C	5.131625024384e-57	-0.274882032247461	0.96	0.968	1.01195645480852e-52
WDR43	6.61127929303505e-57	0.399841187037969	0.41	0.232	1.30374427658651e-52
MTHFD2	7.57944389892426e-57	0.280742784564169	0.191	0.067	1.49466633686786e-52
ANP32B	9.71734142981998e-57	-0.368213179969137	0.741	0.821	1.9162597299605e-52
NAA25	1.24609499887736e-56	0.265994810871502	0.195	0.069	2.45729933778615e-52
AKAP13	1.25688974296667e-56	0.392360520868968	0.524	0.329	2.47858657313027e-52
CNN2	1.26420755400232e-56	-0.476824147067865	0.204	0.364	2.49301729649258e-52
SRSF2	2.12088958281073e-56	0.417724568511262	0.612	0.42	4.18239425730276e-52
PDK1	2.21522284410261e-56	0.332657210476037	0.234	0.095	4.36841944857035e-52
RTN4	2.89551483456447e-56	-0.496590106836067	0.216	0.37	5.70995525376114e-52
CHST11	4.3397309630907e-56	0.267720435598151	0.205	0.076	8.55794945921485e-52
ISCA1	7.60018477490014e-56	-0.4516494646813	0.302	0.456	1.49875643761031e-51
SRSF10	9.62430161017314e-56	0.407282625961215	0.679	0.485	1.89791227752614e-51
GNL3	1.00160906634751e-55	0.327420907208921	0.311	0.149	1.97517307883728e-51
EIF3K	3.10951042928007e-55	-0.320904201032417	0.883	0.918	6.13195456654029e-51
CCDC6	3.27830859464211e-55	0.295729018362362	0.186	0.066	6.46482454863423e-51
C16orf54	3.46713034102978e-55	-0.535665519202606	0.162	0.309	6.83718103251072e-51
H3F3A	4.88390363707358e-55	-0.341204548496303	0.926	0.95	9.63105797230909e-51
STAG3	1.65624560869983e-54	0.267701316334483	0.128	0.033	3.26611634035607e-50
CHD7	2.82414417410752e-54	0.323523433709701	0.252	0.111	5.56921231134004e-50
ARPC5L	3.14102093013968e-54	0.358559369617484	0.444	0.253	6.19409327423545e-50
EIF3G	6.43628623284057e-54	-0.387804625758527	0.644	0.739	1.26923564511616e-49
HNRNPA2B1	6.55136645433115e-54	0.389622257879647	0.828	0.697	1.2919294647941e-49
ANKRD12	6.95391627439649e-54	0.404468745031946	0.833	0.687	1.37131228931099e-49
XRN1	1.00348282122527e-53	0.323693398911584	0.303	0.146	1.97886812345624e-49
UBXN4	1.53547594124185e-53	0.363567460591454	0.443	0.256	3.02795855612892e-49
ENO1	1.88495878833458e-53	0.402969089581863	0.524	0.336	3.71713873059579e-49
TUBB2A	2.92952297305539e-53	-0.378507235144543	0.033	0.147	5.77701930286523e-49
PLP2	3.26788489362271e-53	-0.503402662138206	0.25	0.405	6.44426901022399e-49
TMEM38B	3.35223834930999e-53	0.271209806487429	0.172	0.059	6.61061402483929e-49
YWHAZ	5.26273117740823e-53	-0.415251284499163	0.724	0.796	1.0378105881849e-48
BTG1	5.76768612732604e-53	-0.282567202919206	0.99	0.994	1.13738770430869e-48
TMEM123	5.96445248040203e-53	0.383118448802649	0.837	0.714	1.17619002913528e-48
BIRC3	1.13533478567916e-52	0.469652282649787	0.555	0.376	2.2388801973593e-48
CD27	2.88750569328858e-52	-0.426263769921722	0.133	0.281	5.69416122716509e-48
SP110	3.51129347183304e-52	0.342197830245657	0.373	0.202	6.92427072645475e-48
PCGF5	5.24161688689391e-52	0.392536834867738	0.535	0.347	1.03364685009548e-47
LAT	7.97936295035814e-52	-0.467238712144593	0.204	0.352	1.57353037381063e-47
CMTM8	8.08104759321277e-52	0.315276061500925	0.191	0.072	1.59358258538156e-47
ANK3	1.80638910417364e-51	0.306629621202961	0.196	0.076	3.56219931343041e-47
ADAR	3.83448358902433e-51	0.376088819762036	0.457	0.277	7.56160163755598e-47
TRMT112	6.3548414995971e-51	-0.433805249623451	0.224	0.369	1.25317474372055e-46
TRBC1	1.98375046761148e-50	-0.774750541171813	0.386	0.525	3.91195592212985e-46
LAP3	3.41458938239044e-50	0.298277991248187	0.236	0.104	6.73357026207396e-46
COL18A1	8.76348641636145e-50	-0.36475745151975	0.036	0.147	1.72815952130648e-45
LINC00861	1.09660880192614e-49	0.369572751627618	0.299	0.15	2.16251255739835e-45
CD44	1.78849669513375e-49	-0.36124360153672	0.729	0.819	3.52691548280375e-45
DNAJB9	2.04312620446399e-49	-0.416197496154065	0.151	0.293	4.02904487520299e-45
PARP8	2.11732561773164e-49	0.303768230006383	0.268	0.126	4.17536611816679e-45
RHOG	3.72579360161852e-49	-0.462349141594969	0.219	0.359	7.34726498239172e-45
GTPBP4	5.15548809840469e-49	0.342846525413951	0.313	0.163	1.01666225300541e-44
PFDN2	9.61076164021573e-49	-0.423700491976971	0.329	0.468	1.89524219545054e-44
DDX3Y	1.16100257426211e-48	0.317537646861326	0.394	0.221	2.28949707644488e-44
PTPRE	1.99270829979193e-48	0.259323009962656	0.168	0.061	3.92962076718969e-44
FLOT1	2.97073999500091e-48	0.261386436796556	0.218	0.092	5.85829927014179e-44
TMEM173	4.46795026546579e-48	0.333210923414622	0.267	0.126	8.81079792349854e-44
GPATCH4	5.26166862458864e-48	0.263674750138489	0.192	0.076	1.03760105276888e-43
CASP8	6.55738585685548e-48	0.371095873938538	0.429	0.257	1.2931164909719e-43
C9orf78	7.06950455558635e-48	-0.401539249293705	0.527	0.63	1.39410629836163e-43
ITM2A	8.74846115361773e-48	-0.545395110578131	0.369	0.5	1.72519653949342e-43
DDX24	8.81637983098234e-48	0.33399953004889	0.882	0.779	1.73859010266972e-43
MIF	1.02577873897004e-47	0.362210344477059	0.684	0.523	2.02283567324893e-43
TAGAP	3.87922223768288e-47	-0.465615206138848	0.153	0.288	7.64982625271063e-43
CD5	5.08331940992938e-47	-0.422834475816935	0.108	0.237	1.00243058763807e-42
AAED1	9.65909774525079e-47	-0.404175274338702	0.077	0.198	1.90477407536346e-42
IFNGR1	1.33596737353876e-46	0.303528559920145	0.294	0.148	2.63452766061844e-42
CUTA	1.41497089657285e-46	-0.411340569379737	0.488	0.598	2.79032260804166e-42
RRP15	1.93774813197984e-46	0.287588307866403	0.242	0.112	3.82123931626424e-42
ZNF101	2.34281921126381e-46	0.331621500779853	0.307	0.16	4.62003948461223e-42
LUZP1	2.39564393857383e-46	0.265215501185531	0.153	0.054	4.7242098468676e-42
IK	4.08572637648531e-46	-0.426499054556155	0.31	0.449	8.05705241442902e-42
PVT1	5.66237179809677e-46	0.264567031627536	0.256	0.119	1.11661971858468e-41
C19orf66	5.84177770111544e-46	0.306187610717288	0.27	0.133	1.15199856265996e-41
GATA3	6.74988428701058e-46	-0.540108822482566	0.115	0.244	1.33107718139849e-41
LPIN2	9.40238982962301e-46	0.296230705209923	0.249	0.117	1.85415127440166e-41
CENPV	1.09536282895264e-45	0.266181972561656	0.223	0.098	2.16005549869462e-41
PLAC8	1.32746306070262e-45	0.428845550833536	0.613	0.451	2.61775715570557e-41
SYF2	1.5198374436582e-45	-0.363997648696997	0.559	0.668	2.99711943889397e-41
YTHDC1	2.11348500279871e-45	0.355016894271108	0.547	0.363	4.16779242551905e-41
DDIT3	2.25961049675587e-45	-0.400381752444029	0.111	0.24	4.45595189960257e-41
RNF19A	2.55707373767809e-45	0.393124969063772	0.362	0.21	5.0425494107012e-41
TBCA	2.89744728178012e-45	-0.402631789433068	0.333	0.475	5.7137660396704e-41
TBC1D15	4.2596972450762e-45	0.30863155014699	0.44	0.262	8.40012296729027e-41
HIST1H1E	1.04291234499468e-44	-0.513569444860485	0.169	0.3	2.05662314432951e-40
SUPT16H	1.09093337878165e-44	0.291851185707585	0.301	0.155	2.15132062295741e-40
TP53BP2	4.01219361007163e-44	0.288815203165445	0.221	0.1	7.91204579906126e-40
FIS1	1.37028098909363e-43	-0.3869842196955	0.377	0.494	2.70219411049265e-39
SLFN5	1.4107841333635e-43	0.279025801524737	0.243	0.114	2.78206631099282e-39
RELB	2.08936831153091e-43	0.326158760414079	0.449	0.279	4.12023431033895e-39
HNRNPAB	2.45727732341387e-43	0.291480339178324	0.274	0.139	4.84575088177214e-39
PCNX1	3.15333293407768e-43	0.286247264539787	0.244	0.116	6.21837254600118e-39
ADTRP	4.20041247066786e-43	0.301161475031543	0.21	0.093	8.28321339215702e-39
NOP58	4.77827820255021e-43	0.374545840544425	0.495	0.329	9.42276461542901e-39
NOSIP	5.14052191415286e-43	-0.38326328951524	0.475	0.604	1.01371092147094e-38
ARHGEF1	5.7297609320776e-43	-0.426992142875812	0.336	0.457	1.1299088558057e-38
CRIP2	8.07538336440879e-43	0.289135085588467	0.164	0.063	1.59246559946141e-38
FNBP1	9.57846488525017e-43	-0.421445920967068	0.325	0.455	1.88887327537133e-38
ARPC3	1.16822306352612e-42	-0.364859669939652	0.658	0.743	2.30373588127351e-38
GPBP1	1.33231457237352e-42	0.34058519045144	0.677	0.51	2.62732433672057e-38
ATP5MC2	1.42326007044475e-42	-0.301852191999082	0.854	0.894	2.80666885891704e-38
DUSP1	1.72123250946908e-42	-0.519620347436419	0.643	0.712	3.39427050867303e-38
RYBP	2.65732167727631e-42	0.28395436334132	0.282	0.145	5.24023834758888e-38
UBE2D2	3.25622991661308e-42	-0.350375072612655	0.594	0.68	6.42128539556099e-38
TRBC2	3.50681648644779e-42	-0.561542330386375	0.635	0.719	6.91544211127505e-38
APEX1	3.85432257307217e-42	-0.415412914894957	0.281	0.407	7.60072411409832e-38
TRIR	4.22825509041269e-42	-0.369796981711735	0.649	0.724	8.33811903829383e-38
NDUFAF8	5.19323965096325e-42	0.290957156917488	0.368	0.211	1.02410685916995e-37
SERPINB1	5.42349562297325e-42	0.309424726462648	0.462	0.292	1.06951333685033e-37
FAM133B	6.32353689456361e-42	0.351264663868534	0.701	0.537	1.24700147560794e-37
U2SURP	7.22599837534033e-42	0.322853637653279	0.551	0.374	1.42496687961711e-37
N4BP2L2	7.30657746230953e-42	0.345149259798155	0.657	0.477	1.44085707556744e-37
SBDS	1.11765179087472e-41	-0.313199088673117	0.747	0.814	2.20400933160494e-37
RPS4Y1	1.50911759318862e-41	0.339623908037346	0.78	0.54	2.97597989376795e-37
TIPRL	2.59974170232107e-41	0.28509122290522	0.306	0.164	5.12669063697716e-37
RBM38	2.74058080171425e-41	-0.38964910085727	0.563	0.657	5.4044253409805e-37
PCBP1	3.72087766168395e-41	-0.378745164632574	0.414	0.526	7.33757074884075e-37
SESN3	4.27935969423301e-41	0.315600539983841	0.299	0.159	8.4388973170275e-37
DBP	4.94464887873915e-41	-0.268686755362706	0.02	0.106	9.7508475888736e-37
SELL	6.25119989169023e-41	0.32155877807895	0.527	0.356	1.23273661864131e-36
UBE2S	9.16925758337768e-41	-0.401594104983438	0.133	0.254	1.80817759544208e-36
MPC2	9.36194002201105e-41	-0.398759828083532	0.285	0.41	1.84617457234058e-36
MSL3	1.53132266847496e-40	0.281798911211943	0.273	0.14	3.01976830223263e-36
KLF9	2.41905102367249e-40	0.309005308067735	0.412	0.253	4.77036861868214e-36
ATP5IF1	2.51695079692357e-40	-0.388319170212556	0.313	0.439	4.96342697153329e-36
ACTN1	5.02431956533476e-40	-0.321127582054235	0.068	0.175	9.90795818284014e-36
MARCH7	7.26727670560668e-40	0.272598264698257	0.306	0.166	1.43310696634564e-35
CBLB	1.02806478480812e-39	0.250661273851773	0.218	0.103	2.02734375564161e-35
PSMB9	1.27722133890331e-39	0.29949397695961	0.391	0.232	2.51868048031733e-35
PRMT2	1.45440698381638e-39	0.374193602473055	0.548	0.38	2.8680905720859e-35
INTS6	1.90519120750192e-39	0.310073422944761	0.408	0.251	3.75703706119378e-35
PER1	2.24948845482803e-39	-0.37524190231935	0.175	0.301	4.43599123292087e-35
SLC25A6	2.94175686712487e-39	-0.274470253320949	0.897	0.923	5.80114454197024e-35
SNHG9	3.44743142808425e-39	0.364845730541753	0.651	0.498	6.79833477618214e-35
NSD3	9.27841474446961e-39	-0.387984887234538	0.342	0.466	1.82970338760941e-34
CEBPZOS	1.02256268342492e-38	0.254643825700015	0.241	0.118	2.01649361171395e-34
ANXA11	1.11655880909602e-38	-0.371314446925528	0.271	0.392	2.20185397153736e-34
COX5B	1.12856692235031e-38	-0.319991780392123	0.633	0.713	2.22553397087482e-34
LMAN1	1.23362365780845e-38	0.250045311552028	0.254	0.128	2.43270585319827e-34
HSD17B11	1.50905379149966e-38	-0.353397085058871	0.162	0.285	2.97585407683733e-34
PNO1	1.74769862206187e-38	0.253453549367664	0.271	0.141	3.446461682706e-34
BCL7C	2.71766343431217e-38	-0.354714953609354	0.174	0.295	5.3592322924636e-34
PMF1	3.93952839979863e-38	0.295970514205056	0.366	0.218	7.76875000440289e-34
TM9SF3	4.26593801462179e-38	0.293616021360933	0.29	0.158	8.41242976483417e-34
TMEM156	4.79876964558958e-38	0.294119181927704	0.23	0.114	9.46317374110265e-34
EIF3H	6.93186627920754e-38	-0.27523916142319	0.845	0.882	1.36696403025973e-33
TKT	9.09222940597547e-38	-0.375187128427465	0.291	0.41	1.79298763885836e-33
PDE3B	1.21872851690309e-37	0.336451320243966	0.443	0.29	2.40333263533289e-33
AHNAK	1.23005995412488e-37	-0.536198990662351	0.186	0.305	2.42567822953426e-33
IRF2BP2	1.56727529225804e-37	-0.372818356652769	0.507	0.61	3.09066687633286e-33
MORC3	3.02144362337495e-37	0.263827609966689	0.283	0.152	5.95828682529541e-33
CYCS	3.99278290635722e-37	-0.444651015343914	0.493	0.578	7.87376789133643e-33
SRPRA	5.06305295090423e-37	0.276009160901751	0.343	0.202	9.98434041918314e-33
RAC2	8.00361320919731e-37	-0.380459669722665	0.374	0.487	1.57831252485371e-32
COX6B1	9.66330837486352e-37	-0.348554777289496	0.556	0.652	1.90560441152309e-32
SLC25A5	1.81384922765334e-36	-0.374410096064007	0.529	0.611	3.57691067693239e-32
ELP5	2.00453543916385e-36	-0.27408632972147	0.048	0.142	3.95294388603111e-32
BCL11B	2.65340093584616e-36	-0.407454765100789	0.308	0.423	5.23250664548862e-32
EIF3F	2.76798446954719e-36	-0.262963206347767	0.861	0.895	5.45846537394705e-32
PRPF4B	2.77728815441238e-36	0.314210111771342	0.481	0.318	5.47681224050121e-32
MAZ	3.72139787470028e-36	-0.34681884099295	0.184	0.304	7.33859660890895e-32
SOD1	4.9347460075791e-36	0.28246788918706	0.849	0.732	9.73131912694599e-32
MRPS21	6.66797763551393e-36	-0.367602299446528	0.313	0.428	1.31492518972335e-31
MIA3	8.29589105894872e-36	0.278714235016928	0.282	0.155	1.63594971682469e-31
KHDRBS1	1.09923050794352e-35	-0.377438079825273	0.345	0.453	2.16768256166463e-31
CDKN2D	2.47676673986289e-35	-0.336898951073419	0.467	0.579	4.88418401100962e-31
PIM3	3.11672338009468e-35	-0.474105020172742	0.515	0.597	6.14617850554672e-31
RAB8B	3.52653362115898e-35	-0.342166073983085	0.099	0.205	6.9543243009255e-31
HAUS3	3.63299806221405e-35	0.288033136806763	0.407	0.257	7.16427217868611e-31
CCNG1	7.84072083355199e-35	-0.351041490541689	0.179	0.294	1.54619014837645e-30
H2AFZ	5.44722629528683e-34	-0.358918655806609	0.428	0.537	1.07419302543056e-29
FOXN3	5.92014093349779e-34	-0.363455450764484	0.268	0.378	1.16745179208576e-29
PDE4D	6.96367871317663e-34	0.306083064723608	0.349	0.216	1.37323744223843e-29
XBP1	6.98742633822434e-34	-0.376344230080965	0.345	0.451	1.37792047389784e-29
ARHGAP15	8.26232833294586e-34	-0.392170458608953	0.234	0.346	1.62933114725692e-29
MRPL54	8.26524163357967e-34	-0.340690628551859	0.395	0.5	1.62990565014191e-29
CACYBP	1.00352532734386e-33	-0.361168419728307	0.253	0.369	1.97895194552209e-29
PAIP2	1.39897197855128e-33	-0.322770134833972	0.569	0.652	2.75877274170312e-29
UGP2	2.4371043236439e-33	0.283547665120773	0.327	0.193	4.80596972622578e-29
BZW1	2.48488174107759e-33	0.316854173168666	0.71	0.574	4.90018679340501e-29
SRGN	2.53351043068027e-33	-0.391757817762249	0.759	0.808	4.9960825693015e-29
BIRC2	3.89408918426838e-33	0.335210443031158	0.503	0.353	7.67914387137724e-29
AC103591.3	6.05781833484344e-33	0.352264597369042	0.275	0.156	1.19460177563113e-28
SF3A2	9.17982481306079e-33	-0.307313490767366	0.11	0.215	1.81026145313559e-28
MIDN	1.22072915968224e-32	-0.354908437716925	0.122	0.227	2.40727790289337e-28
CDV3	1.42602503383701e-32	0.31756408522483	0.652	0.519	2.81212136672659e-28
SFPQ	1.62037609551718e-32	0.303613812425343	0.732	0.595	3.19538166035989e-28
TXN	1.66400580298699e-32	0.269348724109955	0.423	0.272	3.28141944349035e-28
ATF4	1.82022300611598e-32	0.276753633010334	0.461	0.308	3.58947976806072e-28
ABRACL	2.37943217969108e-32	-0.348595626446368	0.223	0.335	4.69224025835081e-28
NAP1L1	2.91227679731116e-32	0.260028920606989	0.887	0.813	5.74300984429762e-28
RAP1A	3.40561915007516e-32	-0.345973355032415	0.256	0.365	6.71588096394822e-28
FAM162A	3.9769280135818e-32	-0.323427647251212	0.174	0.285	7.84250204278332e-28
GTF2B	5.08071988441306e-32	-0.34543169855019	0.296	0.404	1.00191796120626e-27
RHOA	5.54572333486115e-32	-0.334866628102982	0.497	0.589	1.09361664163462e-27
ANKRD11	5.85962011909298e-32	0.303046565647242	0.526	0.373	1.15551708748514e-27
RBCK1	6.77510651249165e-32	0.263804231966242	0.319	0.189	1.33605100426335e-27
H2AFJ	8.98648273417632e-32	-0.386734482887646	0.178	0.288	1.77213439517957e-27
VPS29	9.14112355498173e-32	-0.330719807550119	0.22	0.33	1.8026295650424e-27
TMEM243	1.22808893470282e-31	0.288742521386153	0.527	0.374	2.42179137923395e-27
STAG2	2.21659926805718e-31	0.277702360011427	0.403	0.263	4.37113375660877e-27
RBM26	2.44449769238986e-31	0.270224743432614	0.332	0.202	4.82054944939281e-27
ARRB2	3.28598471647465e-31	-0.311873886799176	0.127	0.231	6.479961860888e-27
C12orf75	4.01144979679276e-31	-0.313389092047919	0.067	0.158	7.91057899927531e-27
AQP3	4.18588917101685e-31	-0.347997648369562	0.106	0.206	8.25457344524524e-27
H1FX	5.50910694244262e-31	-0.60968301376982	0.763	0.775	1.08639588904968e-26
AIP	9.28013608737952e-31	-0.338548272094031	0.241	0.347	1.83004283643124e-26
CBX4	1.12517658524672e-30	-0.306325031801396	0.109	0.207	2.21884822610654e-26
RANBP1	1.28513785901918e-30	0.274876986927548	0.408	0.266	2.53429185798582e-26
PHB2	1.39783094031491e-30	-0.330409744670647	0.365	0.458	2.756522614301e-26
CEBPB	1.9640780268574e-30	0.259682263640212	0.367	0.229	3.87316186896278e-26
CDKN1B	2.14029193437487e-30	-0.349987957685113	0.307	0.413	4.22065569458724e-26
ATP5F1A	2.20663279890663e-30	-0.332677104059149	0.424	0.518	4.35147987944388e-26
GPR183	2.84547027338612e-30	-0.443131012819455	0.283	0.391	5.61126737911743e-26
DSTN	3.48107355954131e-30	-0.348171041697967	0.205	0.313	6.86467705941546e-26
RNF139	4.24823176941594e-30	-0.313977360243786	0.157	0.263	8.37751304928823e-26
SERBP1	4.32856969416992e-30	0.28232062098755	0.742	0.618	8.53593943690309e-26
SLC2A4RG	5.04359450414567e-30	-0.303485817742294	0.126	0.227	9.94596836217526e-26
EIF5B	7.88465787407217e-30	0.281691104106291	0.345	0.216	1.55485453276703e-25
SAMHD1	8.1367281396697e-30	0.257114698869737	0.398	0.257	1.60456278914286e-25
IRS2	1.41893256387277e-29	-0.348828188173664	0.287	0.39	2.7981350159571e-25
NSRP1	1.69598173397335e-29	0.279824122189521	0.293	0.175	3.34447597939545e-25
CAMLG	2.15164897279775e-29	-0.321825477830215	0.432	0.524	4.24305177435716e-25
ATP5MC3	2.20154596899753e-29	-0.31216765429234	0.514	0.593	4.34144865086313e-25
ZNF267	2.83360841651168e-29	0.265648416656274	0.271	0.159	5.58787579736103e-25
NELL2	2.91566825372672e-29	-0.37143622582814	0.195	0.299	5.74969779634908e-25
TUBB	5.84339711105411e-29	-0.313005756643892	0.133	0.232	1.15231791029987e-24
CAPZB	6.86540534479953e-29	-0.336550999038825	0.393	0.482	1.35385793399447e-24
TSTD1	8.16585045531391e-29	-0.354826247978792	0.348	0.434	1.6103057097879e-24
FKBP8	9.12410973982196e-29	-0.300861205819151	0.359	0.451	1.79927444069289e-24
MHENCR	2.46041509817545e-28	-0.343555994620204	0.214	0.317	4.85193857360199e-24
SPOCK2	2.71251487231851e-28	-0.309907538343758	0.481	0.568	5.34907932821209e-24
MIER1	3.49021407640315e-28	0.273693990607068	0.494	0.345	6.88270215866701e-24
LCP1	5.0767511135337e-28	0.276657716833502	0.428	0.289	1.00113531958885e-23
NDUFB10	6.8345352397003e-28	-0.319189151344694	0.214	0.314	1.3477703492689e-23
POLR1D	8.9758721966136e-28	-0.300883044997211	0.514	0.585	1.7700419971722e-23
RHBDD2	9.6913394825647e-28	-0.336283331649902	0.177	0.278	1.91113214596176e-23
DDX18	9.85523580607269e-28	0.279915637777464	0.588	0.44	1.94345250095753e-23
EMP3	1.02017951757321e-27	-0.328615652694939	0.636	0.719	2.01179400865436e-23
PITPNC1	1.13100304460681e-27	-0.299691653106447	0.194	0.294	2.23033800396463e-23
AC012615.1	1.21350310264123e-27	-0.275732295998189	0.083	0.171	2.3930281184085e-23
TNRC6B	1.49510414658265e-27	0.278556534779519	0.541	0.393	2.94834537706099e-23
SS18L2	1.74209958338211e-27	-0.318064639503191	0.228	0.326	3.43542037842951e-23
SUMO1	3.58655452733488e-27	-0.288030677636903	0.43	0.511	7.07268552790438e-23
TAX1BP1	4.84151963080414e-27	0.28883100818294	0.566	0.427	9.54747671194575e-23
ABHD14B	1.76178175823519e-26	-0.319623236357757	0.203	0.299	3.4742336272398e-22
EMD	1.89167463887272e-26	-0.293916305785015	0.155	0.249	3.73038238785701e-22
IL16	2.62201963536591e-26	-0.273391035765679	0.084	0.17	5.17062272094157e-22
CA5B	3.22824898055585e-26	-0.274871766426879	0.077	0.159	6.36610698965613e-22
CSNK2B	3.24199121176795e-26	-0.319189191961078	0.192	0.287	6.3932066696064e-22
ATP5PO	7.49821494332919e-26	-0.266140247233827	0.687	0.721	1.47864798682452e-21
ERP29	7.81015009776937e-26	-0.2545915746978	0.691	0.738	1.54016159928012e-21
IL6ST	2.83619521506719e-25	0.285490368264116	0.394	0.268	5.59297696411249e-21
WHAMM	4.09829417199111e-25	0.283970305101689	0.608	0.479	8.08183610716647e-21
RAB21	6.13795347434482e-25	0.265863250148154	0.481	0.344	1.2104044251408e-20
FHIT	6.35889465364353e-25	-0.392226497804124	0.154	0.243	1.2539740256985e-20
RASGEF1B	8.4059482102345e-25	-0.259903001685356	0.058	0.133	1.65765298705824e-20
CALR	1.17318575021576e-24	-0.34212866058637	0.358	0.451	2.31352229942549e-20
ZBTB7A	1.42554759189009e-24	-0.294577695974692	0.139	0.228	2.81117985120725e-20
TIMP1	1.54425912300566e-24	-0.334667125563748	0.161	0.254	3.04527899056717e-20
RAC1	2.62028092205525e-24	-0.324590299326089	0.357	0.443	5.16719397829295e-20
RNF166	2.64663494174421e-24	-0.299995724885687	0.131	0.218	5.21916410511959e-20
ALKBH7	4.79847454551376e-24	-0.298563584628127	0.412	0.493	9.46259180375314e-20
ADD3	5.12358884441012e-24	-0.304497915196156	0.303	0.392	1.01037172011768e-19
GABARAPL1	6.02323128103232e-24	-0.316099372536481	0.201	0.292	1.18778120861957e-19
ARL6IP4	6.22447631634914e-24	-0.252409181443799	0.689	0.727	1.22746672958405e-19
ARF1	9.25988492743583e-24	-0.275904528742837	0.571	0.63	1.82604930769034e-19
DOK2	1.79373229460641e-23	-0.27599110616956	0.074	0.15	3.53724008496384e-19
IER2	2.3733394771784e-23	-0.302969856820853	0.686	0.748	4.6802254489958e-19
RTRAF	2.88417148468891e-23	-0.277032972011967	0.53	0.585	5.68758616780652e-19
LAPTM4A	5.15271337872155e-23	-0.324830622139837	0.269	0.355	1.01611507828389e-18
SNRPC	5.77192426538757e-23	-0.275808624830959	0.297	0.379	1.13822346513443e-18
TBC1D10C	6.4236858677892e-23	-0.296724636079272	0.174	0.263	1.26675085312803e-18
GNB2	7.24624444772381e-23	-0.258606794866054	0.109	0.191	1.42895940509114e-18
UQCRFS1	9.4168326601838e-23	-0.27536670496424	0.443	0.517	1.85699940058824e-18
ATP5F1C	1.83790352219649e-22	-0.292324475241373	0.297	0.382	3.62434574577147e-18
NDUFA5	3.20047349497289e-22	-0.26781312007221	0.309	0.393	6.31133373208653e-18
BEX4	3.48290821896958e-22	-0.290165165108677	0.311	0.395	6.86829500780801e-18
FLNA	3.89281256967003e-22	-0.288169313840218	0.139	0.225	7.67662638738931e-18
ATP5F1B	3.97663732134337e-22	-0.289752668659252	0.318	0.403	7.84192879768913e-18
GZMM	4.99120309306992e-22	-0.297717678961441	0.328	0.41	9.84265249953388e-18
CLEC2B	5.4646685785635e-22	-0.296438352834246	0.564	0.624	1.07763264369272e-17
TMEM50A	5.52911559623578e-22	-0.268470370669333	0.375	0.454	1.0903415955777e-17
SIAH2	9.69822018585486e-22	-0.281550081077278	0.154	0.236	1.91248902065058e-17
PPP1R7	1.11101877311505e-21	-0.26589546645443	0.174	0.258	2.19092902058288e-17
MAPK1IP1L	1.14909980225219e-21	-0.299283266517469	0.396	0.465	2.26602481004132e-17
TPR	1.35301995473284e-21	0.255782616013703	0.4	0.282	2.66815535073316e-17
OCIAD2	2.21525469434736e-21	-0.278389578973541	0.439	0.51	4.368482257253e-17
VDAC2	2.36548883015688e-21	-0.286087869990505	0.376	0.448	4.66474397306937e-17
COX6A1	4.03215574762153e-21	-0.272179402147125	0.525	0.587	7.95141113430965e-17
SKAP1	5.2987928593052e-21	-0.285640033347179	0.206	0.292	1.04492195185499e-16
SEM1	7.43819794125498e-21	-0.270178663154363	0.236	0.323	1.46681263401548e-16
NDUFA12	8.37934490992007e-21	-0.295706250477657	0.277	0.363	1.65240681623624e-16
HEBP2	1.12802692761017e-20	-0.274934695231904	0.456	0.526	2.22446910124725e-16
HNRNPH1	1.90841490848575e-20	-0.263951755486768	0.623	0.66	3.7633941995339e-16
YWHAQ	2.89030611530942e-20	-0.293541375796783	0.248	0.33	5.69968365939018e-16
OXA1L	3.04761822732658e-20	-0.266031165845437	0.183	0.263	6.00990314428802e-16
VPS28	5.21476480777829e-20	-0.304819004953559	0.289	0.364	1.02835162009388e-15
GDI2	8.76555779935911e-20	-0.269482259819116	0.205	0.286	1.72856799803362e-15
SLC25A37	9.13993903199704e-20	0.359346466287041	0.165	0.092	1.80239597710982e-15
CNIH1	9.6200865101732e-20	-0.273227543340364	0.185	0.266	1.89708105980616e-15
DCTN3	1.0764076465428e-19	-0.263592000359796	0.23	0.309	2.1226758789824e-15
PELI1	1.15947784311951e-19	0.256610764426094	0.306	0.207	2.28649030663168e-15
RCAN3	1.34050043957282e-19	-0.269100358407468	0.502	0.554	2.64346686683759e-15
PPP2CA	1.40392458675126e-19	-0.271494767179118	0.28	0.354	2.76853928507348e-15
HIGD2A	1.84118647692518e-19	-0.267563120335206	0.605	0.637	3.63081973249646e-15
MED30	2.13429315897878e-19	-0.257415182824683	0.244	0.324	4.20882610950615e-15
ITGB2	3.97485535967426e-19	-0.286717928018129	0.237	0.318	7.83841476927764e-15
CYTH1	4.34601055951206e-19	-0.272280702299793	0.343	0.418	8.57033282335778e-15
EIF3D	5.75131803084732e-19	-0.254844983867778	0.526	0.571	1.13415991568309e-14
TMC6	7.71350383895443e-19	-0.263860571892147	0.145	0.22	1.52110295704181e-14
TENT5C	8.30636564540694e-19	-0.340883780197534	0.22	0.297	1.63801530527425e-14
PGRMC2	8.50623374922744e-19	-0.256210383411281	0.132	0.206	1.67742929534765e-14
UBE2B	9.40878366941033e-19	-0.254907738610176	0.604	0.652	1.85541213960772e-14
CAP1	9.64234414325711e-19	-0.262927365500554	0.192	0.272	1.9014702650503e-14
ATP2B1	1.88700521584943e-18	-0.302970454581826	0.158	0.234	3.72117428565507e-14
REX1BD	1.91229630884142e-18	-0.266756952783196	0.361	0.43	3.77104832103527e-14
RGS1	3.44277544845231e-18	0.342242461419395	0.21	0.132	6.78915318434795e-14
C8orf59	3.52642546903507e-18	-0.250621118520172	0.4	0.471	6.95411102493715e-14
OTUD1	4.89619638116923e-18	-0.257872583857483	0.163	0.237	9.65529926366573e-14
YWHAB	5.66881119135748e-18	-0.302186449221901	0.56	0.607	1.11788956693569e-13
MYL6	6.28503678462486e-18	-0.290268313819237	0.687	0.727	1.23940925392802e-13
ALYREF	1.10958657563865e-17	-0.255904539149821	0.199	0.272	2.18810472715942e-13
MINOS1	1.20660872871972e-17	-0.268164600519926	0.25	0.326	2.37943241303529e-13
LAMTOR5	1.84165857150015e-17	-0.254930894917125	0.292	0.364	3.6317507029983e-13
PRR7	2.55352673171574e-17	-0.253854920572318	0.098	0.163	5.03555471494344e-13
ATP5MD	3.36524071222672e-17	-0.254602993048394	0.381	0.45	6.6362546845111e-13
UBE2N	5.5112932182686e-17	-0.252424613371583	0.383	0.442	1.08682702264257e-12
HMGN2	6.95186514189935e-17	-0.250353577661782	0.702	0.733	1.37090780598255e-12
PLK3	1.05895151757703e-16	-0.272765550150536	0.206	0.277	2.0882523926619e-12
JOSD1	1.1873513354392e-16	-0.280591947469977	0.239	0.308	2.3414568334861e-12
PPP1R15A	5.9962143957018e-16	-0.400939058126001	0.473	0.51	1.18245347883239e-11
REL	7.02011944047493e-16	-0.296662837142787	0.363	0.424	1.38436755366166e-11
PPP1CB	7.29402252627003e-16	-0.280129471598483	0.443	0.5	1.43838124218045e-11
TNFAIP3	8.08765859782277e-16	-0.297334645713725	0.737	0.771	1.59488627549065e-11
CLIC1	8.76406951148547e-16	-0.310110165125658	0.252	0.32	1.72827450766493e-11
MT2A	1.30246515910883e-14	0.496665785636397	0.448	0.358	2.56846129376261e-10
CD99	3.94938777616831e-14	-0.262738616194795	0.521	0.57	7.7881926946039e-10
SLC3A2	8.52571532148837e-14	-0.269876852373771	0.426	0.472	1.68127106139751e-09
EVL	1.68349495656968e-13	-0.251862677446565	0.483	0.524	3.31985205435542e-09
MAP1LC3B	1.72358345251298e-13	-0.261344293663023	0.347	0.406	3.39890656835561e-09
PCSK7	3.06617325641439e-13	-0.258115561870945	0.245	0.305	6.04649366164918e-09
GRASP	7.42981893703636e-13	-0.256452561873911	0.211	0.271	1.46516029438357e-08
SEPT6	1.25512270330122e-12	-0.259375727776303	0.463	0.504	2.47510197091001e-08
KLF6	1.24564238598469e-09	-0.34701571961648	0.657	0.653	2.45640678516181e-05
MCL1	3.17186416372121e-09	-0.255994531862807	0.45	0.47	6.25491613085822e-05
FOSB	7.11667280828371e-09	-0.309967213653134	0.474	0.484	0.000140340787779355
LGALS1	7.6022638899035e-06	-0.341741587466677	0.14	0.174	0.149916643908897
HLA-DPB1	0.00214263893039651	-0.303208617364067	0.147	0.169	1
HLA-DRB1	0.322393184623489	-0.375186428134276	0.107	0.096	1
