# Supplementary material for: Identification of new co-diagnostic genes for sepsis and metabolic syndrome using single-cell data analysis and machine learning algorithms
Source: Front Genet. 2023 Mar 16;14:1129476. doi: 10.3389/fgene.2023.1129476 (PMC10060809; doi:10.3389/fgene.2023.1129476)
Supplement: Supplementary file 11 [file DataSheet7.CSV]

	p_val	avg_log2FC	pct.1	pct.2	p_val_adj
ENO1	0	1.03337672727263	0.927	0.736	0
RPL11	0	-0.65019482293897	0.97	0.997	0
PRDX1	0	1.20823910799618	0.856	0.365	0
S100A9	0	2.20469811997162	0.987	0.945	0
S100A8	0	2.855712759796	0.985	0.876	0
RAB13	0	0.935003424140727	0.582	0.084	0
ARPC5	0	1.17006039722149	0.945	0.604	0
CNIH4	0	0.938230002418817	0.712	0.186	0
IRF2BP2	0	-1.38407713343757	0.852	0.918	0
RAB10	0	0.922744599183239	0.654	0.107	0
TMSB10	0	0.719574787242329	0.991	0.997	0
IL1R2	0	2.49903381547306	0.775	0.032	0
MARCO	0	1.3231500665605	0.659	0.161	0
DBI	0	1.01619617463595	0.931	0.649	0
NDUFB3	0	1.08792051990945	0.773	0.167	0
IDH1	0	0.507770533051514	0.378	0.017	0
NUDT16	0	0.635173318537691	0.554	0.089	0
RPL9	0	-0.638867437672605	0.979	0.993	0
PLAC8	0	1.92622632329154	0.834	0.256	0
SLC39A8	0	0.984323089294972	0.493	0.025	0
RPL34	0	-0.911380689203628	0.974	0.998	0
RPS3A	0	-1.0075458647386	0.967	0.996	0
SAP30	0	1.03007167362657	0.574	0.061	0
CD74	0	-1.91960989834175	0.779	0.944	0
ANXA6	0	0.960687481006766	0.659	0.116	0
ATP6V0E1	0	1.14879084549852	0.914	0.428	0
RNF144B	0	1.28659355297024	0.756	0.13	0
RIPOR2	0	1.14837028748112	0.702	0.109	0
HLA-DRA	0	-1.92128624450116	0.734	0.969	0
HLA-DRB1	0	-1.6098853372357	0.582	0.858	0
HLA-DPA1	0	-1.83965703073527	0.557	0.828	0
FKBP5	0	1.6066146606316	0.822	0.095	0
CCND3	0	1.10829418398423	0.804	0.224	0
EEF1A1	0	-1.18461303407967	0.973	0.997	0
SGK1	0	-2.01579164962254	0.551	0.825	0
SKAP2	0	0.935023557075856	0.687	0.134	0
ATP5MF	0	1.13212464777159	0.902	0.489	0
VSIG4	0	1.015832854515	0.351	0.006	0
CTSB	0	1.22064637282226	0.918	0.644	0
CLU	0	1.009325603391	0.511	0.021	0
CEBPD	0	-1.54038388806808	0.89	0.941	0
CHCHD7	0	0.707687182698155	0.556	0.082	0
PAG1	0	0.965496247054187	0.65	0.114	0
RPL30	0	-0.792088573413743	0.976	0.997	0
PABPC1	0	-1.21723773239345	0.947	0.973	0
IFITM2	0	1.76989500896375	0.973	0.661	0
LSP1	0	-1.9413310910209	0.362	0.868	0
MTRNR2L8	0	1.2583713587562	0.698	0.123	0
RPS13	0	-1.0250428208725	0.967	0.997	0
LDHA	0	1.09198125713454	0.905	0.539	0
MS4A4A	0	0.794557514014853	0.482	0.016	0
MS4A7	0	1.0095853417754	0.695	0.191	0
FTH1	0	-0.657751936932517	0.999	1	0
TIMM8B	0	0.945738152577499	0.742	0.165	0
RPS24	0	-0.659435403463799	0.969	0.998	0
PRDX3	0	0.818060063694694	0.652	0.116	0
MRPL51	0	0.859610058645441	0.706	0.149	0
CD163	0	2.68151545866157	0.834	0.115	0
CLEC7A	0	-1.52486664111774	0.766	0.887	0
RPS26	0	1.33452291229196	0.97	0.855	0
MYL6	0	0.953584265328363	0.992	0.973	0
NACA	0	-0.840913949831738	0.962	0.99	0
ATP2B1	0	-1.75687716198721	0.513	0.822	0
ATP2B1-AS1	0	-1.95782390819287	0.573	0.886	0
BTG1	0	-1.38877998085952	0.838	0.916	0
DYNLL1	0	1.02142234601902	0.649	0.073	0
ALOX5AP	0	1.75674538015902	0.698	0.204	0
TPT1	0	-0.805823656435687	0.995	0.999	0
RNASE2	0	1.29264862935489	0.641	0.112	0
MRPL52	0	0.92948876015211	0.747	0.198	0
SLIRP	0	0.953637021445336	0.762	0.22	0
ANXA2	0	0.977242555776338	0.94	0.767	0
RPL26	0	-0.724596734240004	0.965	0.996	0
EIF1	0	-0.897543358898002	0.996	0.999	0
C20orf27	0	0.980911435784491	0.741	0.236	0
SAMHD1	0	1.46381420872271	0.885	0.332	0
RETN	0	2.86557861046801	0.872	0.469	0
MCEMP1	0	1.28124460089942	0.668	0.068	0
UBL5	0	1.13745588464486	0.938	0.56	0
CALR	0	1.45449225770191	0.885	0.471	0
JUND	0	-1.04439680125004	0.979	0.991	0
BLVRB	0	1.28163287488684	0.819	0.361	0
CEACAM4	0	0.863948318444985	0.544	0.028	0
CD37	0	-1.32795376937017	0.705	0.871	0
NKG7	0	2.86750504551222	0.845	0.109	0
SIGLEC10	0	0.863277047608505	0.631	0.113	0
FPR2	0	0.686184121926184	0.395	0.024	0
LILRA5	0	1.41134566495621	0.858	0.342	0
LILRB1	0	1.1552584627996	0.639	0.145	0
SDF2L1	0	0.990198246476851	0.64	0.154	0
UQCR10	0	1.02867390410995	0.897	0.471	0
LGALS1	0	1.05212491726082	0.966	0.969	0
ETS2	0	1.3125003171011	0.812	0.25	0
ITGB2	0	1.05748066235085	0.94	0.744	0
MT-ND5	0	1.0443251853815	0.96	0.848	0
MT-ND2	1.29647298857838e-307	0.826836421438443	0.98	0.986	2.55664473347657e-303
S100A11	5.31489414153786e-307	0.934150141593768	0.991	0.95	1.04809712471127e-302
RGS2	5.43541352798468e-307	-1.59666115620479	0.567	0.828	1.07186354771858e-302
STOM	3.81220987782646e-306	0.712201124570233	0.57	0.104	7.51767787907377e-302
COA3	1.51041913427112e-305	0.49011247541827	0.409	0.032	2.97854653278265e-301
MEGF9	7.4966347830564e-305	0.67577353922142	0.536	0.087	1.47833637921872e-300
CDK2AP2	5.52221549269454e-301	0.635985479794597	0.501	0.074	1.08898089515936e-296
ADAMTS2	6.9397167770774e-301	0.431344038976602	0.304	0.001	1.36851214843966e-296
SERF2	1.00914824829241e-300	0.613504061096775	0.992	0.981	1.99004034563263e-296
MT2A	3.27643395748704e-300	2.96252810498135	0.712	0.232	6.46112776416444e-296
CXCR4	9.44662316090805e-299	-1.65933231202876	0.295	0.716	1.86287408733107e-294
CCNI	2.02485711764352e-298	-0.983062451522914	0.913	0.92	3.99301823599303e-294
SMCO4	2.41051571895327e-298	0.583539619560148	0.481	0.062	4.75353699777584e-294
RPL6	7.97681163833785e-296	-0.704669958551873	0.958	0.988	1.57302725508022e-291
HLA-DPB1	1.27778767341539e-295	-1.75138318547642	0.493	0.796	2.51979729197515e-291
OAZ1	7.88815840182145e-295	0.651386163784212	0.986	0.975	1.55554483683919e-290
TXN	3.31090477775732e-294	1.30618564604924	0.943	0.604	6.52910422173744e-290
SLC16A3	2.61338022205183e-293	0.654774887896702	0.536	0.091	5.15358579788621e-289
RPL10	3.40953233349548e-293	-0.646813267689407	0.977	0.999	6.72359776165308e-289
LILRB2	6.5120780874044e-293	1.27245206880517	0.796	0.324	1.28418179883615e-288
UBA1	8.84354030554626e-293	0.63515604089807	0.581	0.113	1.74394614825372e-288
PDIA6	9.84068099262191e-293	0.990639691457439	0.777	0.299	1.94058229174504e-288
EEF1D	1.21103896636087e-292	-0.822132362214523	0.944	0.962	2.38816884166364e-288
SRI	2.65945259487197e-289	0.835234052593347	0.728	0.229	5.24444051708753e-285
MNDA	3.0545531075396e-289	1.15199358285478	0.839	0.411	6.02357872806809e-285
ZFP36L1	1.01347738731122e-288	-1.61186960765563	0.837	0.921	1.99857740777773e-284
S100A12	1.31011942384626e-288	2.11741382933282	0.921	0.712	2.58355550382482e-284
S100P	1.32646930393054e-287	1.17764421888102	0.386	0.031	2.61579746735102e-283
HSP90B1	1.75114884940094e-286	1.26011196563045	0.865	0.48	3.45326553101866e-282
SMAP2	3.82621794385797e-285	0.926076998026788	0.801	0.303	7.54530178528792e-281
GCA	1.44770497372685e-283	0.87146841761505	0.754	0.24	2.85487420818935e-279
LGALS2	1.8041367629971e-280	-1.7715135257351	0.135	0.582	3.55775769663028e-276
CD63	1.87371377450334e-280	1.01928901259532	0.961	0.779	3.69496356332059e-276
NAIP	3.02346999633827e-280	0.681775069941394	0.59	0.127	5.96228283277908e-276
MRPL20	2.19653247310683e-278	0.700688819671361	0.694	0.196	4.33156203696668e-274
ROMO1	3.73433131803389e-278	0.86117053857645	0.835	0.353	7.36410135916283e-274
TXNDC17	6.23607062666186e-277	0.765042408087751	0.782	0.273	1.22975312757772e-272
ATP5MD	1.12565640587465e-275	0.907403092797906	0.879	0.481	2.21979443238481e-271
PTMA	9.35171538029578e-273	-0.623525351755364	0.967	0.997	1.84415827299433e-268
CYBB	8.92444912611544e-272	1.02994607802716	0.927	0.618	1.75990136766997e-267
PYCARD	2.37307641411403e-270	0.929882590068187	0.868	0.476	4.67970668863286e-266
SULT1B1	2.41124658661703e-270	0.468852975941094	0.314	0.012	4.75497826880879e-266
NDUFS6	2.78356484371094e-269	0.874753237449634	0.831	0.386	5.48918987179797e-265
VAMP8	5.92667460887321e-268	0.965022596901638	0.875	0.539	1.1687402328698e-263
RPL12	5.02600883737102e-267	-0.630335104299963	0.967	0.992	9.91128942729565e-263
FAM20A	5.45778733526382e-267	0.424509858337753	0.325	0.016	1.07627566251403e-262
AL034397.3	2.02753797425841e-266	0.672687040710528	0.468	0.072	3.99830488523758e-262
BLOC1S1	5.14865845253997e-266	0.893541498831851	0.921	0.604	1.01531544684088e-261
RPL32	1.32159108033457e-265	-0.585098424027401	0.974	0.998	2.60617761041978e-261
HCK	1.61600872183511e-265	0.799339402408797	0.746	0.252	3.18676919945883e-261
CTSD	7.81068283707478e-265	1.24554245838025	0.908	0.802	1.54026665547115e-260
FMN1	3.41012503079587e-264	0.418270452571378	0.298	0.008	6.72476656072946e-260
LAIR1	1.89075368139232e-263	0.628909169384155	0.587	0.13	3.72856625970565e-259
CALM2	7.43013142513613e-263	0.932456957342559	0.883	0.525	1.46522191703685e-258
SLC16A7	8.33378993139537e-261	0.48089928468787	0.382	0.038	1.64342337447117e-256
MYDGF	2.74477434319853e-260	0.827205290045027	0.72	0.247	5.4126950047875e-256
CCT5	3.65948776279096e-259	0.677970589363368	0.656	0.185	7.21650986822378e-255
RPS23	6.82130151111991e-258	-0.629634687001112	0.967	0.994	1.34516065799285e-253
MANF	2.36233839152663e-257	0.537344474250933	0.386	0.043	4.65853130809052e-253
HLA-DMA	2.5979924868638e-257	-1.60931781849488	0.356	0.688	5.12324118409542e-253
PIM1	4.01203611501642e-257	0.804530279018253	0.784	0.271	7.91173521881238e-253
SRGN	5.40630410965093e-256	-0.817055779264515	0.995	0.995	1.06612317042316e-251
ARL4C	5.65979870059404e-256	-2.03704870967841	0.211	0.617	1.11611230375715e-251
HSD17B4	2.69272282131395e-255	0.418785643213591	0.347	0.027	5.31004940363112e-251
PIK3AP1	1.92305011514531e-254	0.783809631273332	0.671	0.198	3.79225482706655e-250
HMGB2	1.51658608030089e-253	0.948861554510547	0.804	0.339	2.99070775035336e-249
CD83	6.32826807975029e-253	-1.32785389545133	0.323	0.686	1.24793446532676e-248
CST3	1.0591001501054e-252	-0.876265331947691	0.948	0.983	2.08854549600785e-248
SQOR	3.7187457365616e-251	0.672639581771717	0.686	0.2	7.33336659249949e-247
RPL29	5.89860152768379e-251	-0.606842206744487	0.966	0.988	1.16320422125924e-246
FDPS	4.45227469537e-250	0.60838429559574	0.516	0.105	8.77988569926965e-246
NDUFB1	4.48243940639387e-249	0.85056686357087	0.86	0.438	8.83937050940872e-245
SLC38A10	8.54287408253889e-249	0.491003348084704	0.47	0.079	1.68465476907667e-244
B4GALT5	2.11277845147599e-247	0.662183276224553	0.572	0.134	4.16639910631064e-243
MT-ND1	1.29490587182965e-246	0.648923901534726	0.99	0.99	2.55355437924808e-242
MT-ND3	1.70312001900802e-246	0.674246513951638	0.989	0.985	3.35855267748381e-242
LILRA1	5.12262613388869e-245	1.0543675983353	0.577	0.153	1.01018187360285e-240
CYBA	1.20671862190404e-244	0.694738300598668	0.993	0.958	2.37964912239477e-240
LMAN2	7.06116590389505e-244	0.671742185552471	0.688	0.219	1.3924619162481e-239
FAU	6.41138877810654e-243	-0.485476928524912	0.987	0.998	1.26432586704261e-238
TMOD3	3.66129345391438e-242	0.583706272172243	0.563	0.134	7.22007069111916e-238
RPS15A	2.20384490893192e-241	-0.575371499923097	0.971	0.995	4.34598216041374e-237
LAP3	1.84633339380071e-238	0.787034389222622	0.684	0.225	3.640969452575e-234
FKBP3	1.42719549031024e-236	0.487668276716287	0.439	0.073	2.8144295068918e-232
FLOT1	3.77981697629436e-236	0.701356375532634	0.685	0.206	7.45379907725247e-232
LAMTOR2	5.04979773824112e-236	0.714580838033098	0.734	0.271	9.95820113981148e-232
NME1	1.31011265586365e-235	0.523346560123547	0.465	0.087	2.58354215736313e-231
RPL35A	3.02948381854907e-235	-0.513982924245469	0.972	0.995	5.97414209017877e-231
NPTN	1.44381829572314e-234	0.500966592173332	0.505	0.102	2.84720967916603e-230
NDUFAF3	3.96498504020762e-234	0.492088578122182	0.473	0.089	7.81895049928942e-230
JPT1	1.85866187578901e-233	0.671024439327681	0.752	0.264	3.66528121905593e-229
UGP2	4.51501958287903e-233	0.488015674183108	0.437	0.071	8.90361861743744e-229
SLC25A6	5.32722176068566e-232	-0.906302846844561	0.869	0.889	1.05052813120721e-227
MYOF	8.59389580584353e-231	0.425556485801611	0.338	0.033	1.69471625291234e-226
DAD1	7.92930841470715e-230	0.717841474278705	0.76	0.296	1.56365961938025e-225
PCBP2	1.47656092216791e-229	-0.93312367324868	0.839	0.862	2.91177813851512e-225
RPL18A	7.82952540930103e-229	-0.596387424389849	0.967	0.99	1.54398241071416e-224
ACSL1	2.02425558889369e-228	0.778889643257009	0.776	0.285	3.99183202129835e-224
ATP6V1C1	6.87294993348639e-228	0.381557283689348	0.31	0.023	1.35534572688352e-223
PSMA7	1.61741586962278e-227	0.776964898851854	0.924	0.661	3.18954409489613e-223
HBB	1.77251179599716e-227	2.45437708744626	0.262	0.008	3.4953932617064e-223
PLEKHJ1	7.15052837393274e-227	0.463000237463109	0.492	0.099	1.41008419533954e-222
DYNC1I2	2.68263660633655e-226	0.446653265985332	0.408	0.061	5.29015938769567e-222
NDUFC1	4.85067704758988e-226	0.612678776838153	0.665	0.21	9.56553513784724e-222
ETFB	1.9113394624541e-225	0.673879470240737	0.726	0.269	3.76916141995948e-221
HIST1H2AC	1.04904867404285e-224	0.532458521826983	0.343	0.038	2.06872398521249e-220
SLC25A11	2.07720257233059e-224	0.434269324105649	0.453	0.081	4.09624347263592e-220
ACTR2	9.21113755952273e-224	0.806023949628299	0.931	0.693	1.81643632673788e-219
NEDD8	1.3019170118594e-223	0.758080538958234	0.865	0.489	2.56738034738673e-219
CAP1	1.46684599570391e-223	0.786473600377318	0.921	0.619	2.89262030352812e-219
G6PD	2.24249438145014e-222	0.55062038988031	0.548	0.134	4.42219892021967e-218
COMMD8	3.23189552858819e-222	0.480117519564071	0.515	0.115	6.3732979823759e-218
CTSA	3.40059210872061e-222	0.708410555106009	0.751	0.287	6.70596763839703e-218
CCDC167	6.85191634540281e-222	0.379176376365316	0.321	0.029	1.35119790331343e-217
RPL18	4.14528711798271e-221	-0.553031481111163	0.967	0.984	8.17450619666191e-217
SAT1	1.07657073585782e-219	-0.817261804236223	0.986	0.988	2.12299749111161e-215
BTF3	4.54552606404195e-219	-0.733763796360338	0.932	0.939	8.96377739829073e-215
EEF2	5.42901696536121e-219	-0.884387184705485	0.861	0.87	1.07060214556923e-214
CXXC5	6.34102246818056e-219	-1.35483144883348	0.321	0.632	1.25044963072521e-214
GABARAPL2	7.83964236848459e-219	0.691459264728439	0.658	0.201	1.54597747506516e-214
PDIA4	8.05573999552242e-219	0.608146357075682	0.501	0.116	1.58859192711702e-214
CHMP2A	2.20906380688144e-218	0.727457182259863	0.83	0.393	4.3562738271702e-214
SNX17	2.23964832750153e-218	0.531811242483417	0.626	0.18	4.41658650183302e-214
HRH2	2.7600156124242e-218	0.554908963459534	0.61	0.168	5.44275078770052e-214
ATP5F1E	1.24242503290307e-217	0.490780895631817	0.987	0.991	2.45006216488485e-213
MYL12A	3.05026343591811e-217	0.77994670869121	0.953	0.711	6.01511949563051e-213
SELPLG	3.92533452695979e-217	0.521834265288534	0.469	0.095	7.74075968716471e-213
C1orf162	4.41337384884611e-217	0.893199326324917	0.872	0.553	8.70317322992452e-213
MT-ATP6	4.97867426798011e-217	0.614397035003202	0.992	0.993	9.81794565645678e-213
PKM	3.6820231042307e-216	0.845146792268547	0.902	0.673	7.26094956154294e-212
HNRNPAB	6.16559578095967e-216	0.616459263244798	0.614	0.185	1.21585548800525e-211
ORMDL2	2.33684014684997e-215	0.400260476408391	0.376	0.053	4.60824876958813e-211
H3F3B	3.42948790765579e-215	-0.645745055762885	0.997	0.995	6.76295015389723e-211
EVI2B	5.49502549504096e-215	-1.04930299837893	0.799	0.866	1.08361902762208e-210
KLF2	8.87239258046144e-215	0.892182125943467	0.91	0.473	1.749635816867e-210
SMIM37	2.16849577040185e-214	0.373410099770166	0.33	0.035	4.27627365923246e-210
GTF2H5	2.32244363860964e-214	0.40993971741176	0.388	0.059	4.57985885533822e-210
RPS17	3.86551994274767e-214	0.773955208171391	0.858	0.487	7.6228053270984e-210
IFITM3	7.61025196401929e-214	1.68811280223761	0.834	0.475	1.5007416873046e-209
ANXA5	5.00414967258738e-213	0.772372015654565	0.919	0.686	9.86818315434232e-209
IKBKE	2.98294189832624e-212	0.348925825380937	0.335	0.037	5.88236142349935e-208
SPCS2	3.00667116973009e-212	0.595286032819507	0.665	0.221	5.92915554670773e-208
S100A6	4.14813094150682e-212	0.509084355375848	0.991	0.999	8.18011421665146e-208
RPL21	4.46827432609483e-212	-0.464761545256967	0.975	0.996	8.81143697105901e-208
AL445524.1	2.67270811259705e-211	0.529319201247798	0.421	0.074	5.27058039804139e-207
POMP	4.88684644771549e-211	0.731071725665501	0.921	0.618	9.63686119489495e-207
PFDN5	5.55361025182568e-211	-0.546500958374013	0.971	0.988	1.09517194166003e-206
HSBP1	7.35856707154552e-211	0.721616043051368	0.823	0.374	1.45110942650878e-206
MSRB1	8.26888945076994e-211	0.470922677242382	0.457	0.089	1.63062499969183e-206
SIGLEC12	3.71625540765995e-210	0.424880302397449	0.225	0.002	7.32845566390543e-206
SMIM25	4.70126884704317e-210	0.860353921960592	0.722	0.277	9.27090216636912e-206
DYNLRB1	5.61063448141411e-209	0.565447526248889	0.672	0.225	1.10641711973486e-204
EIF2S2	1.15463455470181e-208	0.608392090746304	0.676	0.229	2.27693934187198e-204
NT5DC2	6.67391777368269e-208	0.440953712473159	0.31	0.031	1.31609658497023e-203
FKBP2	7.25807553082372e-208	0.631068853306309	0.647	0.217	1.43129249467844e-203
LARS	1.72411376970706e-207	0.370311144783234	0.328	0.037	3.39995235386232e-203
HSP90AA1	2.98340146867073e-207	0.809463874268902	0.934	0.714	5.88326769621868e-203
FLVCR2	1.05008986686522e-206	0.358644575915237	0.334	0.039	2.0707772174582e-202
UQCC2	1.90453713422047e-206	0.383708782228152	0.33	0.038	3.75574722868276e-202
PNRC1	1.99931589097225e-206	-0.864641429951939	0.756	0.836	3.94265093699727e-202
CRELD2	2.7832552215237e-206	0.470935684098618	0.398	0.069	5.48857929684474e-202
MARCH1	5.24313392409757e-206	0.553741808325385	0.647	0.201	1.03394600983204e-201
P2RY1	7.25215226099786e-206	0.359705380535521	0.305	0.029	1.43012442586878e-201
RPS27L	2.54801273326673e-205	0.72446123514764	0.791	0.357	5.024681110002e-201
PGD	5.8994906676382e-205	0.714076927797669	0.803	0.355	1.16337955965825e-200
FLOT2	1.7139525983391e-204	0.498589228784859	0.564	0.151	3.37991452392471e-200
FPR1	3.36492235014155e-204	0.799549654887165	0.867	0.448	6.63562687447914e-200
COPB2	3.38358504368559e-204	0.334169585192732	0.333	0.039	6.67242970614797e-200
PHB	1.23489317346069e-203	0.416098013735182	0.476	0.105	2.43520933806449e-199
NDUFA3	3.74991886119363e-203	0.70232733398286	0.795	0.37	7.39483999427384e-199
SHTN1	5.79722298772238e-203	0.540206214303655	0.524	0.135	1.14321237317885e-198
PHC2	1.08866847935521e-202	0.556513668580351	0.659	0.215	2.14685424128848e-198
SMIM4	1.7563153332442e-202	0.485698018263084	0.47	0.105	3.46345383715756e-198
RPS27A	2.45773536803625e-202	-0.536349883864547	0.979	0.994	4.84665414576749e-198
MRPL41	2.87577538269408e-202	0.56350765329657	0.689	0.238	5.67102905467272e-198
PSMA5	2.98142039044052e-202	0.539845256610233	0.648	0.213	5.8793610099487e-198
PHACTR1	1.66801838853427e-201	-1.18394075629628	0.434	0.687	3.28933226218958e-197
ATP6V1A	6.159254953154e-201	0.468545313155294	0.513	0.125	1.21460507676197e-196
NDUFA13	9.73071134103289e-201	0.675587015233815	0.806	0.38	1.91889627645169e-196
MFGE8	1.09346224490393e-200	0.309954775346781	0.226	0.005	2.15630754695055e-196
CX3CR1	1.6963806611064e-200	0.502367774557026	0.249	0.013	3.34526266370181e-196
OSCAR	2.73887580401756e-200	0.410105556143037	0.453	0.093	5.40106308552263e-196
PIN4	4.61407066650637e-200	0.339261400481914	0.328	0.04	9.09894735435056e-196
ATOX1	2.75382221954212e-199	0.698000674156227	0.846	0.405	5.43053741693706e-195
MT-ND6	4.03150437994057e-199	0.376224322729859	0.311	0.034	7.9501266372428e-195
MSRB2	3.06152860895192e-198	0.450703468723083	0.451	0.095	6.03733441685319e-194
RPL22	4.05286942039923e-198	-0.572334281626966	0.956	0.979	7.99225849702728e-194
GPR183	2.44865766391055e-197	-1.59077226162068	0.402	0.675	4.82875291323161e-193
AQP9	5.22688346858224e-196	0.750369222270854	0.582	0.159	1.03074142000442e-191
RAP2B	1.65674419615386e-195	-1.23312518022059	0.671	0.771	3.26709955481542e-191
MVP	6.72992522377737e-195	0.521424262696783	0.627	0.198	1.3271412541289e-190
MGST1	1.91299494026615e-194	0.658397094606248	0.607	0.203	3.77242602220486e-190
NDUFB6	6.42151780959744e-194	0.408528384901344	0.468	0.107	1.26632331205262e-189
YWHAE	8.07852092278999e-194	0.709820911221547	0.774	0.358	1.59308432597419e-189
MRPL34	8.23111583497999e-194	0.375511972248907	0.421	0.083	1.62317604265805e-189
PFDN6	1.80078371297241e-193	0.347812812176802	0.35	0.052	3.55114548198159e-189
MIF	1.1768227460024e-192	0.725971257666076	0.805	0.408	2.32069445511674e-188
PSMA4	2.21517598795878e-192	0.653562093183629	0.782	0.346	4.36832704825472e-188
MT1X	4.14888406542443e-192	0.931800553613413	0.445	0.1	8.18159937701697e-188
IRAK3	6.01319220757488e-192	0.634804444525388	0.71	0.262	1.18580150333377e-187
COX5B	7.11234811692939e-192	0.624674529302413	0.945	0.752	1.40255504865848e-187
NAA38	7.27414393865845e-192	0.677029774519425	0.785	0.364	1.43446118470345e-187
RPL7	9.475508005546e-192	-0.555440605234454	0.958	0.991	1.86857017869367e-187
ADAM10	2.11551156302361e-191	0.569772597129311	0.628	0.207	4.17178880228256e-187
PDCD5	8.82687811422414e-190	0.531068831474056	0.595	0.187	1.740660364125e-185
RPL5	4.18620932045248e-189	-0.661674970390862	0.949	0.969	8.25520477993229e-185
MRPS34	1.01325875447908e-187	0.438533777449838	0.495	0.125	1.99814626383274e-183
ST20	2.53428914124349e-187	0.349009463063033	0.251	0.017	4.99761818653217e-183
EIF3E	2.93207166692645e-187	-0.958555342895842	0.742	0.794	5.78204532717896e-183
NDUFA1	2.25880640702436e-186	0.659583197572496	0.921	0.641	4.45436623465205e-182
TBXAS1	2.59792420957745e-186	0.59749537644073	0.664	0.241	5.12310654128674e-182
CD36	3.23202954265519e-186	0.811384178398877	0.722	0.326	6.37356225811603e-182
POLR2F	6.25734241213099e-186	0.419861289930619	0.48	0.116	1.23394792367223e-181
PRELID1	1.07108806343029e-185	0.726020976078892	0.931	0.726	2.11218566108453e-181
RPN1	1.31775138699693e-185	0.52260129337378	0.618	0.202	2.59860573515795e-181
TIMMDC1	1.1958758958276e-184	0.299505358082842	0.292	0.032	2.35826726657203e-180
REEP5	1.39715647230352e-184	0.642954152070589	0.81	0.387	2.75519256338253e-180
HNRNPA2B1	1.63032886306652e-184	0.688703510855711	0.958	0.733	3.21500851796717e-180
TMED9	2.06597528078926e-184	0.453969753276289	0.514	0.139	4.07410325371642e-180
MINOS1	3.13195078270373e-184	0.629878855710881	0.815	0.413	6.17620694349175e-180
HIKESHI	4.66394594881338e-184	0.365614316424591	0.403	0.079	9.19730141105999e-180
KLF9	1.17919825830187e-183	0.601529259397731	0.654	0.236	2.32537896537128e-179
CCT7	4.27930667687118e-183	0.460953171511381	0.486	0.127	8.43879276678996e-179
ATP6V1D	4.28687603468478e-183	0.384436788407437	0.379	0.069	8.45371954039838e-179
AP1S1	3.22113771069928e-182	0.304694274458075	0.302	0.037	6.35208356549899e-178
SLC25A24	5.06009802703914e-182	0.476102671265645	0.582	0.176	9.97851330932118e-178
NDUFV3	1.21795225357785e-181	0.462584587855131	0.586	0.178	2.40180184405552e-177
TMCO1	2.16834963907129e-181	0.458660313860728	0.547	0.156	4.27598548824859e-177
OSTF1	4.86596521258785e-181	0.522819031075437	0.693	0.261	9.59568339922323e-177
FCGR3A	5.54757900149147e-181	0.952238194126561	0.479	0.125	1.09398257909412e-176
CLEC12A	1.13269495937982e-180	0.442699476787667	0.505	0.133	2.23367445989701e-176
PSMC5	2.70098343323533e-180	0.538684477096668	0.639	0.228	5.32633933034006e-176
SEC61G	6.19037401028689e-180	0.698303145985212	0.912	0.615	1.22074175482858e-175
GABARAPL1	1.09069595625357e-179	-1.25369427562188	0.424	0.656	2.15085242573205e-175
PPA1	1.23711949942488e-179	0.735992275002698	0.696	0.284	2.43959965286587e-175
FYB1	1.64106505106239e-179	0.679165912298454	0.834	0.413	3.23618028069504e-175
SPTLC2	3.73267164756648e-179	0.3930351875973	0.496	0.127	7.36082848900111e-175
PMVK	1.49202584617518e-178	0.335919074357641	0.343	0.055	2.94227496865745e-174
CD151	1.57522304958296e-178	0.435582370752863	0.511	0.137	3.10633985377759e-174
ST14	2.77970502679459e-178	0.336781602062573	0.341	0.054	5.48157831283893e-174
IFI35	2.33372246935107e-177	0.446500953573066	0.383	0.074	4.60210070956031e-173
COX20	2.93918272460765e-177	0.460437191520138	0.558	0.168	5.79606833292629e-173
KIAA0930	2.94939526783828e-177	0.453559733513566	0.573	0.174	5.81620746817708e-173
ANXA4	3.12674979443266e-177	0.382318210502344	0.465	0.113	6.1659505946212e-173
PSMD4	3.55842341013123e-177	0.494757425773203	0.627	0.214	7.01721096477878e-173
JAK3	4.42284033993109e-177	0.392936243676498	0.44	0.1	8.72184115034412e-173
ADM	1.52110765303232e-176	0.698489044548034	0.549	0.167	2.99962429177974e-172
RPL13	1.65182473893583e-176	-0.464992337494379	0.973	0.997	3.25739838518146e-172
SPN	2.95290391172793e-176	0.54212091002792	0.495	0.137	5.82312651392748e-172
FGR	3.06936007017757e-176	0.71501768859601	0.816	0.418	6.05277805839018e-172
FOSL2	5.71529437223161e-176	-1.13122164863979	0.551	0.712	1.12705605020407e-171
HLA-DQB1	9.18225482856912e-176	-1.20964683234615	0.252	0.59	1.81074065219383e-171
TMEM208	4.45385738131206e-175	0.422270274288397	0.498	0.133	8.78300675594737e-171
MRPL18	6.94174294296563e-175	0.348912882285032	0.375	0.072	1.36891170835282e-170
SERPINB1	3.76089217198821e-173	0.723473604700661	0.937	0.665	7.41647936316076e-169
TSC22D3	1.13657369989155e-172	0.690031800719025	0.923	0.513	2.24132333618614e-168
SPRY2	1.71503295516522e-172	0.340628818778421	0.288	0.036	3.38204498758581e-168
PIH1D1	5.36489129825521e-172	0.2965164618206	0.332	0.053	1.05795656401593e-167
RPL28	5.68668858464645e-171	-0.369125633802151	0.984	1	1.12141498889228e-166
HIPK2	6.97288252510324e-171	0.393738646822349	0.406	0.088	1.37505243395036e-166
HK1	8.70548831733851e-171	0.396096226880244	0.491	0.13	1.71672229617915e-166
PAK2	1.44616044611023e-170	0.618448689221282	0.775	0.351	2.85182839972937e-166
XRCC5	5.50729325044119e-170	0.560523088877131	0.712	0.296	1.086038228987e-165
DPYD	2.08058869362749e-169	0.412719086953563	0.436	0.105	4.10292090383341e-165
G0S2	2.49009143649812e-169	-1.82339412036891	0.425	0.683	4.91046031277428e-165
FES	1.02750947338691e-168	0.384827124335229	0.406	0.09	2.02624868151899e-164
AGPAT2	5.44830683979415e-168	0.452440578121215	0.603	0.201	1.07440610880741e-163
TIMM10	6.41082090088976e-168	0.388375626504739	0.449	0.113	1.26421388165546e-163
TMEM167A	7.76520254722415e-168	0.635017902539046	0.815	0.438	1.5312979423126e-163
C3AR1	8.58872566270978e-168	0.463268045650209	0.407	0.09	1.69369670068637e-163
ECHDC1	8.01820767669689e-167	0.311058440460373	0.341	0.06	1.58119055384463e-162
TMBIM4	8.47086451927556e-167	0.613286063476378	0.75	0.339	1.67045448320114e-162
CYBC1	1.72409635616502e-166	0.308982882879497	0.3	0.043	3.39991801435742e-162
MESD	3.37851016978787e-166	0.342948739506675	0.386	0.081	6.66242205482168e-162
BCAT1	9.55569441273736e-166	0.348597269563297	0.305	0.046	1.88438293819181e-161
STAB1	1.09359957864697e-165	0.450008004539787	0.458	0.117	2.15657836909182e-161
GTF3C6	1.41706846015005e-165	0.547907420781632	0.719	0.309	2.79445900341589e-161
RPL4	1.42295478278565e-165	-0.696296189745107	0.898	0.902	2.8060668316533e-161
TNFAIP3	1.61040724208321e-165	0.858428901302471	0.637	0.232	3.1757230813881e-161
EIF3L	4.45657150180358e-165	-0.878896987583828	0.741	0.794	8.78835900155666e-161
UCP2	4.64588432259225e-165	0.754389265108022	0.78	0.408	9.16168388415192e-161
USB1	3.9215587921755e-164	0.333987854067258	0.417	0.095	7.73331393817008e-160
ACKR3	4.25314095232783e-164	0.446431129447482	0.182	0.003	8.38719395799049e-160
FAM96B	1.37431657275089e-163	0.474294414072969	0.683	0.26	2.71015228146476e-159
LCP1	1.7694500087674e-163	0.55007713250809	0.978	0.915	3.48935541728931e-159
COA4	2.36127702269846e-163	0.287495614293578	0.317	0.051	4.65643828876137e-159
MZT2B	2.47613697931544e-163	0.713380644873731	0.824	0.466	4.88294212321005e-159
MTRNR2L12	2.66995538844124e-163	0.493496594966703	0.362	0.072	5.26515202600613e-159
SMC1A	4.06877265036591e-163	0.358654344239563	0.405	0.092	8.02361966652158e-159
FAM208A	6.46505711106843e-163	0.348189698665327	0.343	0.064	1.27490926230269e-158
COMT	8.37223237397566e-163	0.534919270428453	0.672	0.269	1.651004224148e-158
H2AFJ	1.73219367079755e-162	0.690421922268288	0.807	0.438	3.41588591881278e-158
ACTB	3.07257729557613e-162	0.399734982880162	0.998	1	6.05912242687613e-158
NMI	5.76765342678749e-162	0.398260508214607	0.462	0.121	1.13738125576249e-157
CBR1	7.51400190212709e-162	0.272079129402227	0.275	0.035	1.48176117509946e-157
ATL3	1.03709242186849e-161	0.313536617878353	0.386	0.082	2.04514625592466e-157
CHCHD1	1.95104954496118e-161	0.329861369282309	0.411	0.094	3.84746970266344e-157
LTB4R	6.66872635760034e-161	0.310787202812744	0.379	0.079	1.31507283771879e-156
ARL6IP5	7.42112642373392e-161	0.607834121310134	0.837	0.431	1.46344613076033e-156
MLEC	8.73258467543509e-161	0.371536432256	0.449	0.117	1.7220656979958e-156
GSDMD	9.97199699919597e-161	0.392793434769194	0.443	0.113	1.96647780824145e-156
CTSC	1.21024009026713e-160	0.652946636992797	0.711	0.308	2.38659345800678e-156
NDUFS5	2.71746677294639e-160	0.636936357002997	0.871	0.6	5.35884447625029e-156
RTN4	5.37462846666671e-160	0.630555233152465	0.862	0.516	1.05987673362668e-155
PSMB2	5.60699284874478e-160	0.51046801717787	0.701	0.288	1.10569898977247e-155
TLE3	1.16269219987974e-159	-1.05963426345485	0.693	0.774	2.29282901816284e-155
ITPA	1.78061814943635e-159	0.374602251778911	0.455	0.121	3.51137899068848e-155
BIN2	2.93792419388111e-159	0.496839388283069	0.632	0.233	5.79358651033356e-155
PSAP	3.57307197944465e-159	-0.643476719996239	0.942	0.969	7.04609794346484e-155
MAP2K1	5.10364330652001e-159	0.39568278869121	0.458	0.122	1.00643846004575e-154
NPL	8.05644892322996e-159	0.395000436689067	0.415	0.099	1.58873172766095e-154
PSMB9	8.75327620719306e-159	0.623158566924859	0.623	0.226	1.72614606805847e-154
ATP5IF1	1.15783733479625e-158	0.530452790191396	0.71	0.304	2.2832552242182e-154
CD53	1.19042411127183e-158	0.640023356879585	0.895	0.533	2.34751634742806e-154
EBI3	1.5498746298682e-158	0.598468840769001	0.168	0.001	3.05635277010009e-154
MRPS12	2.05017424990076e-158	0.37902031326969	0.49	0.139	4.0429436208043e-154
MFSD10	2.79463914136008e-158	0.459043741265487	0.608	0.214	5.51102838676208e-154
COX17	2.96280758279889e-158	0.499026776797387	0.705	0.283	5.8426565532794e-154
PCMT1	3.69041900123977e-158	0.389468519883761	0.507	0.149	7.27750627044482e-154
IGSF6	8.43315100780362e-158	0.702225191403514	0.654	0.258	1.66301737873887e-153
CD300A	9.90207595733379e-158	0.362283770200236	0.378	0.083	1.95268937878622e-153
CTNNA1	1.23753663871301e-157	0.395743908208497	0.554	0.175	2.44042225154206e-153
GLIPR2	1.43381156851129e-157	0.578487982783144	0.805	0.39	2.82747641310426e-153
VCL	3.65103625144766e-157	0.374063390956201	0.448	0.117	7.19984348785478e-153
FXYD5	4.53421802399023e-157	-0.811971499694906	0.818	0.832	8.94147794330873e-153
FGL2	7.2377263181686e-157	0.556681736968439	0.645	0.25	1.42727962994285e-152
PSMD1	7.37241408403833e-157	0.348989200889515	0.426	0.107	1.45384005737236e-152
CD81	7.55550129866414e-157	0.592840684488693	0.63	0.247	1.48994485609657e-152
YWHAH	7.74725436966594e-157	0.515512591930767	0.56	0.191	1.52775856169812e-152
ANAPC11	8.4519553876733e-157	0.553172905783907	0.778	0.377	1.66672560244917e-152
ZSCAN16-AS1	1.18235622920845e-156	0.447707664709244	0.482	0.14	2.33160648399906e-152
NANS	1.84204370107533e-156	0.424005635645335	0.529	0.167	3.63251017852056e-152
NDUFB2	2.29662823422013e-156	0.613718062513838	0.833	0.48	4.5289508778821e-152
PAPSS1	3.00901516111993e-156	0.322285190278952	0.339	0.064	5.93377789772851e-152
CSF1R	4.22285971660549e-156	0.397427765138738	0.385	0.088	8.32747936114603e-152
YIF1A	3.06712806873833e-155	0.325999455547925	0.402	0.095	6.04837655155198e-151
GBA	3.78263501301008e-155	0.27483573796248	0.237	0.023	7.45935624565588e-151
LAT2	3.86181332242049e-155	0.386510979785435	0.494	0.145	7.6154958718132e-151
CMC1	6.94612567243639e-155	0.33924412540818	0.304	0.05	1.36977598260446e-150
PDAP1	1.12716237708992e-154	0.374082003360732	0.497	0.146	2.22276420762131e-150
MTCH2	1.20988956703331e-154	0.337604472561755	0.443	0.116	2.38590222618969e-150
P2RY13	1.43631423653447e-154	0.399076374105933	0.359	0.076	2.83241167444598e-150
ILK	2.0011572721575e-154	0.323565429328816	0.399	0.092	3.94628214069458e-150
SOD2	3.65131399619837e-154	1.71235632423728	0.836	0.435	7.20039120050318e-150
NDUFA8	3.83584803532933e-154	0.251934476987771	0.254	0.03	7.56429232566944e-150
PSMB8	4.35179167120225e-154	0.580929666151553	0.76	0.357	8.58173317561083e-150
RPS29	9.13176003044689e-154	0.441745187253054	0.975	0.972	1.80078307800413e-149
AK2	4.30815738724455e-153	0.313649181282618	0.344	0.068	8.49568636764624e-149
GLRX	1.55249090729103e-152	0.557269747881415	0.768	0.365	3.06151206917791e-148
ACTR3	2.21831010453144e-152	0.624917814360301	0.881	0.513	4.374507526136e-148
ADGRE5	2.56267156651824e-152	0.838108837183151	0.751	0.351	5.05358832917397e-148
CYSTM1	3.34408072084615e-152	0.831743342081276	0.535	0.178	6.5945271815086e-148
EPRS	3.62561152495171e-152	0.306577826260148	0.347	0.07	7.14970592720478e-148
MRPL40	4.4909289392523e-152	0.329777375132707	0.415	0.102	8.85611186820554e-148
ARPC1B	1.06455620198126e-151	0.567731945835597	0.926	0.795	2.09930483030704e-147
TRAPPC1	1.35439643448432e-151	0.551399450810714	0.82	0.443	2.67086976880309e-147
PARK7	1.430058488273e-151	0.593092328057345	0.862	0.553	2.82007533887437e-147
TYMP	7.39606860031136e-151	0.610417728670916	0.965	0.814	1.4585047279814e-146
RPS4Y1	1.19507253229596e-150	-1.50554266612904	0.067	0.384	2.35668303368763e-146
KCTD12	2.46116472783133e-150	0.595762886687243	0.738	0.343	4.85341684328338e-146
SEM1	2.87604357682308e-150	0.529109262567756	0.746	0.351	5.67155793349512e-146
HLA-C	3.91442544751896e-150	-0.529905648318572	0.979	0.976	7.71924698250738e-146
RAP1B	5.49013384657747e-150	0.702633882689714	0.895	0.583	1.08265439454508e-145
ENPP4	1.055896034294e-149	0.276000568005296	0.209	0.016	2.08222697962777e-145
MT-CO1	1.94312421455177e-149	-0.763120681288259	0.99	0.996	3.8318409510961e-145
VPS35	2.96221677706561e-149	0.354814688540873	0.516	0.16	5.84149148437338e-145
SRSF5	4.84006160354647e-149	-0.691877360490775	0.894	0.88	9.54460148219364e-145
ECH1	1.00049319176403e-148	0.349256496153659	0.445	0.123	1.97297257415866e-144
MT-ATP8	1.8387250061035e-148	0.357713765421622	0.505	0.152	3.6259657120361e-144
NCF4	1.89085795202944e-148	0.407517217616348	0.487	0.146	3.72877188140206e-144
RPS14	2.22209203871804e-148	-0.410190205281326	0.972	0.992	4.38196550035198e-144
COX7B	3.02624925511384e-148	0.588459736576703	0.906	0.681	5.96776353108449e-144
CDC26	4.65269650308508e-148	0.314177106308566	0.399	0.097	9.17511750408377e-144
EBNA1BP2	5.71573647357413e-148	0.279510754815043	0.31	0.056	1.12714323258882e-143
RPS6KA1	6.16459771001857e-148	0.318291138356744	0.444	0.119	1.21565866841566e-143
GALK1	7.64632711343584e-148	0.306716822381159	0.387	0.091	1.50785570676955e-143
FCER1G	8.65251897188757e-148	0.611567410289239	0.981	0.931	1.70627674125623e-143
DNAJC13	8.96565266150856e-148	0.258691027677122	0.245	0.029	1.76802670484949e-143
MRPS16	1.0719984812525e-147	0.312737396847929	0.42	0.107	2.11398100502992e-143
HSPB1	1.8649672458627e-147	0.459377283772412	0.405	0.105	3.67771540884125e-143
TMX1	2.16178612771596e-147	0.327051097468417	0.438	0.116	4.26304224385588e-143
CHMP4A	3.37967028789296e-147	0.382569422754155	0.536	0.175	6.66470980772493e-143
PLGRKT	5.68785577319309e-147	0.29667695924755	0.312	0.057	1.12164515847368e-142
AGFG1	6.55859015734056e-147	0.579144777276675	0.773	0.367	1.29335397902756e-142
UQCC3	8.73404610730094e-147	0.264675516904369	0.311	0.056	1.72235389235975e-142
TSNAX	1.30756876292581e-146	0.286846973202588	0.314	0.057	2.57852560048969e-142
MRPS18C	1.75121125286376e-146	0.286343601941175	0.387	0.091	3.45338859064734e-142
SNRPD3	1.76075985195394e-146	0.476270543325319	0.707	0.304	3.47221842805318e-142
AHSA1	4.26756552296289e-146	0.263452573845924	0.259	0.036	8.41563921128282e-142
FOLR3	5.43118845543381e-146	0.313644808439801	0.295	0.05	1.07103036341155e-141
THBS1	1.72408144824376e-145	0.766006119663546	0.639	0.26	3.39988861593669e-141
TCN2	1.74864780393417e-145	0.310441562971383	0.292	0.049	3.44833346935818e-141
SGMS2	5.07990960161663e-145	0.284373670375398	0.265	0.038	1.0017581734388e-140
ACPP	9.94403795510569e-145	0.305932773905867	0.329	0.066	1.96096428474684e-140
PLXNC1	1.31565466897686e-144	0.356534671119159	0.454	0.127	2.59447100722236e-140
DNAJC15	2.29125959238698e-144	0.481686083306944	0.698	0.298	4.51836391618712e-140
TNIP2	2.5388444115786e-144	0.357355482641837	0.412	0.108	5.00660117963301e-140
YWHAB	2.91438883762392e-144	0.514312820178954	0.939	0.765	5.74717478779436e-140
SERPINB9	3.22723242281758e-144	0.435400840746652	0.372	0.088	6.36410233779626e-140
UQCRQ	4.48239140209974e-144	0.577965985511003	0.843	0.52	8.83927584494068e-140
LSM6	5.80012875843551e-144	0.398664183685176	0.627	0.236	1.14378539116348e-139
MCTP2	6.96121331740279e-144	0.294870665672404	0.244	0.03	1.37275126619183e-139
FAM89B	7.56972363369303e-144	0.432366926159833	0.592	0.215	1.49274950056427e-139
MYCBP	1.58424480119707e-143	0.251897183792368	0.246	0.031	3.12413074796062e-139
WASHC3	3.41660359046381e-143	0.255113321509468	0.295	0.051	6.73754228039464e-139
TRPV2	3.48675753391952e-143	0.252416367088715	0.25	0.033	6.8758858568893e-139
DCAF7	5.48406776224907e-143	0.260802825879847	0.253	0.034	1.08145816271552e-138
KLF3	1.20192921625375e-142	-0.968254660743897	0.698	0.764	2.37020441445239e-138
MFSD1	2.31032458216518e-142	0.412548982123855	0.583	0.208	4.55596007602974e-138
DBNL	3.23898137659941e-142	0.473678455734004	0.69	0.293	6.38727127465404e-138
LYAR	4.61094926460937e-142	0.29273524123264	0.337	0.07	9.09279194980967e-138
FBXO9	6.87747486099939e-142	0.337613259260084	0.423	0.114	1.35623804258908e-137
HP	1.02620224702519e-141	0.427927739246906	0.217	0.021	2.02367083113368e-137
RBX1	1.26540772721114e-141	0.540206126190915	0.83	0.468	2.49538403806036e-137
ATP5MPL	2.10417531660842e-141	0.552551220618721	0.937	0.797	4.1494337243518e-137
GADD45GIP1	2.69387206119382e-141	0.477356542668557	0.687	0.297	5.31231570467422e-137
HYOU1	1.77952649782158e-140	0.291910972498	0.271	0.043	3.50922625370416e-136
NOP10	4.22180516692012e-140	0.587999642665691	0.88	0.558	8.32539978916649e-136
GNPDA1	2.22486578446036e-139	0.252750652295404	0.275	0.045	4.38743532695583e-135
MARCKSL1	9.12136898913344e-139	-1.02384298478333	0.334	0.57	1.79873396465711e-134
NDUFB7	1.42699410997136e-138	0.53288434744971	0.843	0.507	2.81403238486352e-134
METTL5	1.48840099023461e-138	0.269715576134162	0.329	0.069	2.93512675274266e-134
LSM7	2.50268509064033e-138	0.510100089095846	0.759	0.365	4.93529499874273e-134
ISOC2	3.83840018756257e-138	0.26389037960782	0.264	0.041	7.56932516987339e-134
NDUFAF2	6.00130935472491e-138	0.278735022766473	0.316	0.064	1.18345820475175e-133
GRINA	6.08756244681939e-138	0.630994909666257	0.911	0.577	1.20046731451278e-133
PDCD6	9.92533170831769e-138	0.375507682886641	0.599	0.218	1.95727541288025e-133
VAMP5	1.28828657518029e-137	0.607798190677096	0.775	0.381	2.54050112625553e-133
CD47	1.2966016595142e-137	0.512735825942361	0.638	0.26	2.556898472562e-133
ETFA	1.4014261706134e-137	0.305760783758838	0.462	0.136	2.76361240844963e-133
RACK1	1.60182587807345e-137	-0.479472071581811	0.949	0.961	3.15880063156083e-133
FAM129A	1.68578779724891e-137	0.463101992475078	0.421	0.118	3.32437353617486e-133
M6PR	2.61670809806304e-137	0.463124406238528	0.666	0.282	5.16014836938031e-133
AP1S2	2.93317558494084e-137	-1.01848703208596	0.646	0.714	5.78422225350334e-133
SMIM30	4.01592669606257e-137	0.257875524037311	0.246	0.034	7.91940744463539e-133
HBA2	5.24893919927992e-137	1.205126472409	0.163	0.005	1.035090810098e-132
MDH1	1.09137906419514e-136	0.324331314342908	0.415	0.114	2.15219951459281e-132
PSME2	1.52065185577879e-136	0.690005659551092	0.839	0.488	2.99872545959577e-132
COLGALT1	4.39362747412233e-136	0.324184147849142	0.488	0.15	8.66423337896924e-132
FAM173A	2.90924186714156e-135	0.32375921884156	0.443	0.129	5.73702496200315e-131
MYL12B	3.2773812556698e-135	0.549603873315054	0.932	0.732	6.46299583618084e-131
GADD45A	3.95502913807807e-135	0.417185166806189	0.416	0.117	7.79931746028994e-131
LPCAT2	5.02940905273398e-135	0.341371658487506	0.455	0.135	9.9179946519914e-131
RPL14	8.37671998132993e-135	-0.490745750829719	0.955	0.973	1.65188918031826e-130
HIF1A	1.24693141276685e-134	-0.855876120923002	0.833	0.852	2.45894874597622e-130
TSPO	1.8882548709549e-134	0.509094126912103	0.953	0.924	3.72363860552306e-130
COMMD1	2.75273767440071e-134	0.258451801393481	0.372	0.092	5.42839869391819e-130
PSMD9	2.9895960328832e-134	0.286335968849103	0.425	0.119	5.89548337684567e-130
RPL41	3.64572077093199e-134	-0.321307129239068	0.988	0.999	7.18936136027788e-130
ACLY	4.62628645035786e-134	0.267620746679471	0.322	0.069	9.12303688010569e-130
HIST1H1C	4.78223398384235e-134	0.449078152975029	0.608	0.241	9.43056541613712e-130
PGAM1	6.23229898763813e-134	0.585110121031231	0.884	0.646	1.22900936036224e-129
IBTK	6.80040180068015e-134	0.268352861708899	0.337	0.075	1.34103923509412e-129
SMIM14	9.71202153570025e-134	0.271226682510149	0.267	0.045	1.91521064684009e-129
ATP5PF	1.29862064165482e-133	0.52873830716726	0.831	0.488	2.56087990534331e-129
PSMD8	8.64170760187009e-133	0.486427307315329	0.785	0.408	1.70414473908878e-128
RALBP1	8.65403266486639e-133	0.32564070818758	0.469	0.146	1.70657524151165e-128
PRMT2	1.23489525807694e-132	0.341864093310638	0.497	0.162	2.43521344892772e-128
HDDC2	1.52614748140341e-132	0.291472823541448	0.375	0.094	3.00956283332753e-128
ACTN4	1.61863365962234e-132	0.387126462186508	0.621	0.244	3.19194557677526e-128
ZBTB8OS	1.6567630856591e-132	0.317551866417394	0.493	0.159	3.26713680491975e-128
ATP5PD	2.11375578494143e-132	0.508735764917956	0.815	0.466	4.16832640790449e-128
DDT	3.23851365014193e-132	0.477683339225093	0.734	0.344	6.38634891807988e-128
AP3D1	5.03613696615346e-132	0.301629863446084	0.369	0.093	9.93126209725463e-128
COTL1	5.59871768309066e-132	-0.546375970527421	0.963	0.976	1.10406712710548e-127
FAM198B	7.87886542963241e-132	0.308504909271856	0.415	0.115	1.55371226272351e-127
CYB5A	1.28778628766499e-131	0.259129199534638	0.222	0.027	2.53951455927537e-127
MAN1A1	1.63394432145673e-131	0.277361256842809	0.39	0.102	3.22213820191267e-127
BST2	1.74321707490104e-131	0.589840549189412	0.794	0.415	3.43762407170485e-127
TLN1	1.88202571950515e-131	0.586104183174021	0.805	0.461	3.71135471886416e-127
DPYSL2	2.20493039884201e-131	0.416862306767785	0.621	0.246	4.34812274651645e-127
KRTCAP2	3.71426565842613e-131	0.404240727095068	0.657	0.27	7.32453187841634e-127
PSMD3	4.78995321279546e-131	0.259529184053762	0.372	0.093	9.44578773563265e-127
PDCD6IP	8.1169748667393e-131	0.327944911921752	0.541	0.188	1.60066744372099e-126
PTGER2	1.28079249140715e-130	0.448413199043946	0.685	0.289	2.52572279305491e-126
FGD2	1.39904390566668e-130	0.282877655876125	0.323	0.071	2.75891458197468e-126
NEAT1	1.41290155431663e-130	-0.754119507864615	0.988	0.973	2.78624186511239e-126
SF1	1.43299784261024e-130	-0.916083482977522	0.724	0.748	2.8258717456274e-126
PRKDC	2.11763414647067e-130	0.325939257770165	0.4	0.113	4.17597453684016e-126
SNAP23	2.21236388636017e-130	0.306343252001855	0.433	0.126	4.36278158390225e-126
PSMC4	4.38728533876028e-130	0.294123795166338	0.407	0.113	8.65172668803528e-126
PYGL	6.55816601311356e-130	0.306996963656478	0.449	0.133	1.29327033778599e-125
RPS12	6.85498976145122e-130	-0.411581819936891	0.971	0.998	1.35180398095818e-125
NUDT22	7.511096559144e-130	0.28214320990042	0.377	0.097	1.4811882414632e-125
NDUFAB1	9.71321383559634e-130	0.400058303932282	0.694	0.299	1.9154457683796e-125
NFAM1	1.18777356774044e-129	0.29429123306733	0.378	0.096	2.34228947558414e-125
CD2BP2	1.34183183822013e-129	0.259323270057179	0.343	0.08	2.64609238497009e-125
SELENOF	2.68923677684184e-129	0.437045661241524	0.7	0.313	5.3031749239321e-125
GSPT1	4.17089100416692e-129	0.265938689418557	0.354	0.086	8.22499706021717e-125
PRDX5	5.1294879001424e-129	0.529266956898558	0.823	0.475	1.01153501390808e-124
HLA-DMB	9.58887978238491e-129	-1.02745530029351	0.14	0.416	1.8909270930863e-124
SELENOH	9.67178654414741e-129	0.455574183767268	0.733	0.348	1.90727630650587e-124
MALAT1	1.23347856524306e-128	-0.885923897155899	0.997	0.986	2.43241973065931e-124
HIST1H1D	4.74071405092603e-128	0.438597465967675	0.421	0.13	9.34868810842613e-124
SELENOW	1.29748204220513e-127	0.446275194633783	0.699	0.31	2.55863458722851e-123
DYSF	1.70295944438334e-127	0.260811783459565	0.252	0.04	3.35823602432395e-123
CNDP2	3.92911207796078e-127	0.331092952135921	0.395	0.111	7.74820901773866e-123
PPIB	5.93166165730532e-127	0.655122749935695	0.863	0.613	1.16972367882061e-122
CAPZA2	1.3238058295123e-126	0.495075145651669	0.841	0.486	2.61054509579826e-122
LRPAP1	3.06184576149675e-126	0.430348664181864	0.646	0.273	6.03795984167158e-122
DGUOK	4.99153247554322e-126	0.350795173567659	0.525	0.186	9.84330204177123e-122
RSU1	5.5960624076543e-126	0.32072209974	0.499	0.168	1.10354350678943e-121
HK3	6.41238961247744e-126	0.254706959863439	0.329	0.075	1.26452323158055e-121
HTATIP2	6.62635844692793e-126	0.295302607985377	0.427	0.126	1.30671788573419e-121
DDX5	1.69216502371366e-125	-0.556224511010626	0.939	0.929	3.33694942676334e-121
RRAS	4.39881891033323e-125	0.426960735629082	0.533	0.196	8.67447089117712e-121
GSR	4.58163739683728e-125	0.305637186840198	0.44	0.135	9.03498894656312e-121
UBC	8.69020457920595e-125	-0.437812040059666	0.986	0.982	1.71370834301941e-120
IFI27L2	9.74829989032247e-125	0.427302737356599	0.698	0.313	1.92236473837159e-120
CASP1	1.80023522680801e-124	0.458287412288217	0.672	0.289	3.55006386726539e-120
RAB11A	2.28185161606187e-124	0.338838207224951	0.552	0.2	4.499811386874e-120
SRP9	2.44810063116709e-124	0.405521228327996	0.653	0.282	4.8276544446615e-120
CPPED1	2.86586991739874e-124	0.382563001300014	0.584	0.225	5.65149547711031e-120
RPA3	5.64430383036069e-124	0.258176632415694	0.3	0.065	1.11305671534713e-119
ALOX5	7.59574419427405e-124	0.377377690737048	0.514	0.179	1.49788075511084e-119
MIIP	8.23053345508146e-124	0.261389114659418	0.325	0.075	1.62306119734206e-119
IGF2R	8.96188963958206e-124	0.265436547613674	0.397	0.108	1.76728463692558e-119
IL27RA	2.50738520990336e-123	0.282637188932238	0.363	0.095	4.94456363392942e-119
NRDC	3.04746221750835e-123	0.300074533704418	0.444	0.138	6.00959549292646e-119
JOSD2	3.0554250143126e-123	0.330820098763049	0.503	0.173	6.02529812822446e-119
AGTRAP	3.50998097518418e-123	0.483298377585805	0.77	0.388	6.9216824830632e-119
CSTB	3.64186040746279e-123	0.603511420915493	0.891	0.626	7.18174872351662e-119
TOMM5	4.45029256017583e-123	0.332229305283943	0.534	0.193	8.77597692866673e-119
HIGD1A	6.38623407326816e-123	0.29173628833111	0.426	0.128	1.25936535924848e-118
MAPK1	8.46942966398502e-123	0.326847775724812	0.539	0.193	1.67017152973785e-118
COPZ1	1.00109426907471e-122	0.327319729366655	0.499	0.171	1.97415789861534e-118
H2AFZ	1.32426246626421e-122	0.656247126981605	0.852	0.529	2.61144558347302e-118
CALM1	1.34068319606721e-122	0.501205467105646	0.959	0.81	2.64382726264454e-118
APBB1IP	2.73620032376139e-122	0.322906862492009	0.501	0.174	5.39578703845747e-118
PDCD10	1.25614091511994e-121	0.323254499616861	0.498	0.17	2.47710988461652e-117
ATP5ME	1.26637396157375e-121	0.505912084673044	0.913	0.71	2.49728945222344e-117
COX7A2	1.60823314866902e-121	0.498050452186534	0.927	0.713	3.17143576917532e-117
CD300C	2.12278846481171e-121	0.257404802483696	0.366	0.097	4.18613885260869e-117
CAPZA1	2.30618270970529e-121	0.495140427821795	0.811	0.457	4.54779230353883e-117
ADGRE1	2.37932940831523e-121	0.357788463520778	0.322	0.078	4.69203759319764e-117
TTC1	2.49442021854476e-121	0.262308572119255	0.297	0.064	4.91899667097027e-117
ACER3	3.47148399836481e-121	0.261636063835408	0.393	0.111	6.84576644477541e-117
LGALS3	5.0027348994232e-121	-0.836753928506157	0.888	0.893	9.86539322166256e-117
RPS8	7.94600115683468e-121	-0.405861570891735	0.967	0.995	1.5669514281278e-116
KDELR2	1.01250623075913e-120	0.410108087820966	0.65	0.284	1.99666228705701e-116
RNPEP	1.21862862676784e-120	0.344031020079698	0.55	0.205	2.40313565198617e-116
HSPD1	1.21867086298964e-120	0.338136872859218	0.424	0.134	2.40321894181558e-116
MCTS1	2.06492276752481e-120	0.25981290852516	0.402	0.116	4.07202769755893e-116
PPP1R11	6.09689333797993e-120	0.287593352590816	0.322	0.077	1.20230736624964e-115
FAM50A	7.27198289215938e-120	0.326499165057617	0.501	0.175	1.43403502633383e-115
HDAC1	1.11165189491455e-119	0.301637911838974	0.451	0.146	2.19217753677149e-115
CTSS	1.28670902094592e-119	-0.603749267243747	0.974	0.984	2.53739018930536e-115
COX6B1	2.01862824815415e-119	0.466099796099764	0.934	0.804	3.98073490535998e-115
ERAP2	2.06591470097866e-119	0.291456258901613	0.377	0.105	4.07398379032991e-115
MTHFD2	2.58573114203366e-119	0.28944812599769	0.402	0.119	5.09906181209038e-115
TMEM173	4.87739656950743e-119	0.29050878125384	0.43	0.133	9.61822603506865e-115
HCLS1	5.83885424673668e-119	0.513131232683629	0.846	0.534	1.15142205745647e-114
ZNHIT1	5.97808740103368e-119	0.443143840994221	0.738	0.36	1.17887883548384e-114
NAP1L1	6.75431579143279e-119	-0.890896510813848	0.788	0.78	1.33195107407055e-114
IMPDH1	6.76297653168398e-119	0.367064778956128	0.632	0.261	1.33365897204808e-114
PA2G4	7.85604369486512e-119	0.355935239798353	0.609	0.245	1.5492118166274e-114
NUDT1	1.19088849599829e-118	0.36662461119867	0.53	0.199	2.34843211410863e-114
PIP4K2A	1.61843014904659e-118	0.303963986729646	0.447	0.145	3.19154425391988e-114
ADD3	3.25685256320715e-118	0.37007792798736	0.529	0.197	6.42251325464451e-114
MYC	6.59628378570383e-118	0.298539232764968	0.289	0.064	1.3007871625408e-113
PLBD1	1.27471395528374e-117	0.575487476210128	0.755	0.414	2.51373591981954e-113
GMFG	2.25343244368188e-117	0.479881327005088	0.948	0.83	4.44376877894067e-113
LRG1	2.87141085409438e-117	0.367848479350191	0.259	0.049	5.66242220427412e-113
CD164	2.89134444498555e-117	0.492482155094659	0.781	0.427	5.7017312455115e-113
APOBEC3A	8.7810604399694e-117	-1.34839317196386	0.065	0.339	1.73162511876197e-112
TNIP1	8.96681675406022e-117	0.390318894845047	0.587	0.233	1.76825626390068e-112
PLEK	1.14180872585577e-116	-0.481692269157623	0.88	0.885	2.25164680738758e-112
SIPA1	2.24323851613856e-116	0.269904497419068	0.36	0.097	4.42366635382524e-112
PSMB6	2.38146650399123e-116	0.45604309169364	0.784	0.427	4.6962519458707e-112
CRYBG1	2.78908671947683e-116	0.299597715775004	0.312	0.075	5.50007901080831e-112
MRPL14	3.25910036824846e-116	0.265510170836194	0.436	0.138	6.42694592618597e-112
NUDC	3.26228458064853e-116	0.276114023600528	0.431	0.136	6.4332251930389e-112
HLA-DRB5	3.7004805952729e-116	-0.938332265351879	0.215	0.479	7.29734773387817e-112
VPS29	4.30164667950842e-116	0.44013104798625	0.748	0.381	8.4828472519906e-112
EDEM3	7.49011430149037e-116	0.250389489150973	0.2	0.025	1.4770505402539e-111
DOK2	1.72694224940413e-115	0.408255966490333	0.604	0.257	3.40553011582495e-111
RER1	4.84269848392833e-115	0.36420752337201	0.603	0.246	9.54980141030666e-111
MT-ND4L	5.27003134356569e-115	0.508949430212507	0.878	0.538	1.03925018095115e-110
UBE2D3	5.51612353555484e-115	-0.552096510870149	0.921	0.908	1.08777956121142e-110
POLR2G	6.17516765530634e-115	0.299785654155557	0.545	0.204	1.21774306162641e-110
PRDX4	6.54570571585441e-115	0.291125005623948	0.404	0.124	1.29081316716649e-110
IFNAR1	6.07335867762283e-114	0.295888885327742	0.439	0.141	1.19766633122722e-109
FERMT3	6.85275419075478e-114	0.442910133704959	0.748	0.384	1.35136312641684e-109
RGS19	7.47961498068315e-114	0.403206173122036	0.674	0.305	1.47498007419072e-109
ABI3	1.44685431571035e-113	0.274614799010251	0.285	0.064	2.8531967105808e-109
CLTA	1.60859154976718e-113	0.473516162322009	0.769	0.426	3.17214253614088e-109
PSMB3	2.18168755916234e-113	0.45993625183622	0.91	0.679	4.30228786666813e-109
MT1E	6.5048863980114e-113	0.585112948832674	0.153	0.01	1.28276359768785e-108
DECR1	1.09962111519239e-112	0.290874751205899	0.455	0.154	2.16845283915939e-108
DUSP23	1.482052376221e-112	0.264867724543235	0.414	0.128	2.92260728590781e-108
NUCB1	1.50716620904118e-112	0.383257461491898	0.584	0.241	2.97213176422921e-108
PTPRJ	2.28691542453195e-112	0.332704280472514	0.528	0.197	4.50979721717701e-108
PTPRC	3.10359321373158e-112	0.573794518658455	0.942	0.733	6.12028581747867e-108
PRKAR1A	3.3755371070264e-112	0.418217574650399	0.709	0.337	6.65655917505605e-108
TALDO1	5.79958011584594e-112	0.528882851238982	0.901	0.687	1.14367719884482e-107
CAPN1	6.94585624057261e-112	0.250938764397001	0.405	0.125	1.36972285064092e-107
PSMD2	7.60564881096618e-112	0.308769398462695	0.557	0.215	1.49983394552253e-107
RALB	3.80516013186421e-111	0.32319010723766	0.439	0.144	7.50377578003622e-107
RPS4X	4.51892242738102e-111	-0.494150653502198	0.955	0.98	8.91131502679537e-107
MACF1	5.58180030594283e-111	0.29045626959304	0.45	0.152	1.10073102033193e-106
DICER1	5.99089979604259e-111	0.282922655762314	0.464	0.158	1.1814054397796e-106
FBXW5	6.57853424818072e-111	0.285223389001797	0.531	0.197	1.29728695374124e-106
ATP5MC1	1.23579867089086e-110	0.359727342700281	0.591	0.247	2.43699497899678e-106
NDUFA12	1.50385640622888e-110	0.437501176470194	0.752	0.402	2.96560483308335e-106
STAT2	1.55441700435361e-110	0.268180991412231	0.327	0.085	3.06531033258533e-106
AC020656.1	1.74034112230073e-110	0.720310938278576	0.882	0.678	3.43195269317705e-106
PNPLA6	2.12084166227282e-110	0.311943053366075	0.479	0.168	4.18229975800201e-106
CR1	2.87356552303992e-110	0.30932096325718	0.412	0.129	5.66667121143471e-106
RPL19	4.19430426426147e-110	-0.394797395479923	0.971	0.99	8.27116800912362e-106
SCIMP	4.91702486485438e-110	0.269037055351115	0.351	0.098	9.69637303349283e-106
GRPEL1	5.38791086983693e-110	0.298331387425294	0.523	0.197	1.06249602353184e-105
CALM3	7.21505998316498e-110	0.502848871960496	0.859	0.561	1.42280982868013e-105
LSM10	9.61849990730068e-110	0.276820863899678	0.524	0.193	1.89676818171969e-105
GSTO1	1.44373044132276e-109	0.480843345003899	0.889	0.617	2.84703643028848e-105
PSMD13	2.2418239857504e-109	0.298083598395437	0.565	0.22	4.42087689989979e-105
MRPS35	3.188888117023e-109	0.318356274376182	0.466	0.165	6.28848736676936e-105
LILRB4	3.8081910650572e-109	0.303368325878503	0.482	0.172	7.50975278029281e-105
MRPL3	5.04379341543006e-109	0.251283354550327	0.347	0.098	9.94636061522808e-105
DNAJB11	6.80413799682632e-109	0.285825451680308	0.424	0.139	1.34177601297415e-104
PSMB10	9.92781527209546e-109	0.264477866871913	0.492	0.175	1.95776517165723e-104
MTX1	2.75676832435866e-108	0.31042821730793	0.412	0.133	5.43634713563529e-104
SNX10	2.22944478450787e-107	0.480235244349615	0.719	0.342	4.39646511504951e-103
MAF	2.89611436101197e-107	0.254273693904946	0.223	0.039	5.71113751991561e-103
CLTC	3.15731349713684e-107	0.353698068503152	0.663	0.296	6.22622221635384e-103
RPS7	3.2362747469874e-107	-0.37668726394295	0.969	0.992	6.38193380105916e-103
XPO1	8.64312420139766e-107	0.251592241825644	0.321	0.085	1.70442409251562e-102
TBCA	9.18481096856815e-107	0.399624976173831	0.786	0.423	1.81124472300164e-102
AURKAIP1	2.14601073429464e-106	0.392371039704351	0.751	0.389	4.23193316802904e-102
CST7	2.99912547893708e-106	0.503410407471574	0.24	0.05	5.91427544446393e-102
ASGR1	3.44682001573707e-106	0.282818440626445	0.557	0.217	6.79712907103349e-102
TM9SF2	4.20791168426487e-106	0.315737055462843	0.588	0.243	8.29800184137033e-102
ZNF331	4.29379879483404e-106	-0.979145465855239	0.073	0.315	8.46737122341272e-102
TADA3	5.3406456933486e-106	0.260211449544839	0.41	0.132	1.05317533072834e-101
RGCC	8.7540958419358e-106	-1.13184003696708	0.525	0.653	1.72630770002974e-101
CD48	1.00871126034748e-105	-0.736498790456107	0.784	0.776	1.98917860540524e-101
CTSZ	1.81491757525433e-105	0.505064242001176	0.867	0.612	3.57901745840154e-101
POLR2L	2.33759717937531e-105	0.476009687717191	0.89	0.688	4.60974163772812e-101
RASSF4	4.78721477631578e-105	0.261689545454213	0.322	0.087	9.44038753889471e-101
UNC93B1	6.93682894517057e-105	0.295451081797062	0.496	0.185	1.36794266798764e-100
SNHG8	7.00477662444585e-105	-0.866768649378503	0.546	0.642	1.38134195034072e-100
KLF7	3.1900318190558e-104	0.296680276587211	0.467	0.166	6.29074274717804e-100
CCPG1	4.20324614921276e-104	0.267491538037079	0.357	0.105	8.28880140624756e-100
IFI16	6.5779955456811e-104	0.342789065115115	0.445	0.157	1.29718072160831e-99
TRAPPC2L	1.40656039011788e-103	0.269897899561402	0.548	0.216	2.77373708931247e-99
PGK1	3.14056393973412e-103	0.430742143295704	0.932	0.798	6.19319208915569e-99
EIF3H	3.63150737826607e-103	-0.666713103822336	0.776	0.775	7.1613325499407e-99
SCARB2	6.34463477546286e-103	0.259152433824127	0.408	0.134	1.25116197772128e-98
RAB32	6.66364380857238e-103	0.396393001898951	0.776	0.418	1.31407055905047e-98
CFLAR	7.57019822730303e-103	0.643992565638255	0.714	0.353	1.49284309042416e-98
RPS9	9.02003932678225e-103	0.291815675117191	0.986	0.986	1.77875175524146e-98
EIF3F	9.54132649862361e-103	-0.653620625788797	0.781	0.766	1.88154958552858e-98
RANBP1	1.65378916292379e-102	0.309628557675041	0.53	0.21	3.26127222928572e-98
CIRBP	1.27473693552346e-101	-0.695650301670647	0.803	0.791	2.51378123685226e-97
ANAPC16	1.28044064176692e-101	0.405309854347866	0.754	0.408	2.52502894556436e-97
PTP4A2	2.43307559946826e-101	-0.552119451344838	0.932	0.92	4.79802508215141e-97
PPBP	6.71750836161154e-101	0.978519976516745	0.211	0.039	1.3246926489098e-96
MRPL11	1.44648091754586e-100	0.287945866064676	0.52	0.203	2.85246036940044e-96
ARPC4	1.52286115923604e-100	0.457389781871826	0.854	0.535	3.00308220601347e-96
NCOA7	1.78954793886442e-100	0.25908937455098	0.23	0.046	3.52898853544064e-96
JUNB	2.42614794584936e-100	-0.639411532974337	0.94	0.915	4.78436374921493e-96
ATP6AP1	3.15748224177679e-100	0.349935479668358	0.647	0.294	6.22655498078382e-96
TRMT112	3.93266402162144e-100	0.358899790899783	0.713	0.354	7.75521345063747e-96
RNF13	4.47008928994962e-100	0.339579628445853	0.472	0.175	8.81501607978064e-96
FMNL1	1.28649498628362e-99	-0.774858574995151	0.671	0.701	2.53696811295129e-95
TSPAN14	1.56760091327534e-99	0.385851253102903	0.61	0.268	3.09130900097898e-95
C19orf70	2.0117666235189e-99	0.357430442151286	0.68	0.325	3.96720378157928e-95
COPE	2.40147680597786e-99	0.432169166714793	0.816	0.502	4.73571226138834e-95
IFITM1	3.45627593954897e-99	0.551181130404424	0.257	0.064	6.81577615279057e-95
CLIC4	4.4415399614848e-99	0.287421756694583	0.38	0.122	8.75871680404802e-95
NDUFA2	4.70522228156279e-99	0.433456515482696	0.799	0.468	9.27869833924183e-95
MRPL23	6.93422996035986e-99	0.37556732556177	0.698	0.349	1.36743014818296e-94
ERH	9.53589538069307e-99	0.385731628689089	0.746	0.397	1.88047856907267e-94
HLA-DQA2	1.83073552130596e-98	-0.883761269020969	0.193	0.442	3.61021044801534e-94
RPN2	3.43725295647648e-98	0.426429295070336	0.738	0.396	6.77826283017161e-94
DCXR	9.71452372360045e-98	0.266287900900528	0.478	0.181	1.91570407829401e-93
NINJ1	1.00331048854688e-97	-0.725794609529202	0.691	0.743	1.97852828341444e-93
FOXN3	1.02341275754971e-97	-0.880471476830692	0.512	0.605	2.01816995788803e-93
GK	1.13204462417862e-97	0.316527878434413	0.211	0.038	2.23239199888023e-93
IMPA2	1.47229279678577e-97	0.277846405482248	0.506	0.199	2.90336139526155e-93
TMEM230	2.02794271440737e-97	0.316585979061174	0.626	0.282	3.99910303281134e-93
CCT3	2.18287332313682e-97	0.273000020680664	0.439	0.159	4.3046261932258e-93
RABAC1	2.89623179730444e-97	0.399954045061641	0.775	0.421	5.71136910428437e-93
GNAS	3.82767591067533e-97	-0.55200531680677	0.898	0.866	7.54817689585176e-93
HIST3H2A	4.72419230002206e-97	0.251529248550082	0.294	0.079	9.31610721564351e-93
RCSD1	5.95061999151988e-97	0.254009071623836	0.467	0.174	1.17346226232772e-92
THOC7	5.97251258444658e-97	0.269787567292517	0.623	0.272	1.17777948165287e-92
DRAM1	7.74585779372966e-97	0.286875455863063	0.408	0.139	1.52748315692349e-92
CREG1	2.04583295265402e-96	0.351513830760375	0.644	0.296	4.03438258263373e-92
CAMK1	2.83972419886702e-96	0.282281361184071	0.404	0.141	5.59993612016577e-92
LIPA	2.97307887137544e-96	0.390704414556607	0.606	0.28	5.86291153435237e-92
ARPC1A	5.54395838674576e-96	0.261862260949709	0.556	0.229	1.09326859386626e-91
SSNA1	9.00706044868978e-96	0.285888003470322	0.589	0.255	1.77619232048163e-91
SFT2D1	2.25738485148286e-95	0.255163714476865	0.553	0.224	4.45156292712419e-91
MIR4435-2HG	2.3279980519986e-95	0.258487064199667	0.447	0.161	4.59081215854124e-91
RPL39	2.6706551981055e-95	-0.27409485801049	0.985	0.999	5.26653205066405e-91
CAT	2.73995798974802e-95	0.332421111920549	0.56	0.24	5.4031971557831e-91
HSPE1	3.44622706679528e-95	0.330179018220349	0.544	0.233	6.79595977572029e-91
CD99	6.7338457036968e-95	-0.94265383678292	0.573	0.649	1.32791437276901e-90
LAMTOR1	9.17723717423584e-95	0.48489857176884	0.871	0.646	1.80975117075931e-90
ID1	1.13229466205863e-94	0.419421990169782	0.444	0.175	2.23288507357961e-90
SPCS3	1.75841146085729e-94	0.427942190358781	0.813	0.498	3.46758740081058e-90
COX6C	2.2035708267276e-94	0.447119438945365	0.911	0.712	4.34544167030684e-90
ZNF385A	3.50258977003783e-94	-0.891916120960228	0.45	0.574	6.90710702651461e-90
UQCR11	4.53135290104219e-94	0.405690221472311	0.923	0.754	8.9358279208552e-90
C1orf122	1.05507863742984e-93	0.287120404290293	0.48	0.186	2.08061507301165e-89
ELOB	1.22395522113445e-93	0.397559342048915	0.957	0.902	2.41363969607713e-89
ATP1A1	1.28700998707298e-93	0.359488872070661	0.676	0.33	2.53798369450791e-89
SSBP1	2.04561963241112e-93	0.377971374793387	0.716	0.372	4.03396191511473e-89
TMSB4X	2.24353299499827e-93	0.376611948671611	0.996	0.996	4.4242470661366e-89
VAMP2	4.01933412958635e-93	-0.846684029899714	0.535	0.624	7.92612690354429e-89
LILRB3	8.29094933221716e-93	0.421857384918754	0.567	0.243	1.63497520831322e-88
COMMD9	9.40303718974595e-93	0.266186851942999	0.519	0.21	1.8542789338179e-88
UQCRC1	1.24743818977697e-92	0.305416703832663	0.631	0.291	2.45994811024019e-88
MS4A6A	1.32566665370815e-92	0.566963572646562	0.796	0.513	2.61421464111247e-88
SSB	1.46385399551534e-92	0.286856729587379	0.556	0.236	2.88672007915625e-88
PICALM	1.47467088354717e-92	-0.842022522365826	0.584	0.647	2.90805098235502e-88
UBE2K	1.61724667652404e-92	0.256268188124042	0.539	0.223	3.18921044610542e-88
CYCS	3.01247391846192e-92	0.327413455601644	0.669	0.323	5.9405985672069e-88
COMMD7	5.83915624611541e-92	0.276394018146976	0.577	0.248	1.15148161173396e-87
HLA-B	6.75759514069903e-92	-0.282770400508261	0.996	0.996	1.33259776174585e-87
NHP2	7.52630728790679e-92	0.306943779752334	0.603	0.273	1.48418779717522e-87
C4orf3	2.81637120124276e-91	0.473585603616812	0.868	0.553	5.55388400885073e-87
SNRPE	4.10805555544015e-91	0.346594030243559	0.709	0.362	8.10108555532797e-87
C1QB	4.13689254013666e-91	1.23668241330456	0.115	0.005	8.1579520891495e-87
DSTN	4.81129929680261e-91	0.264007885035975	0.564	0.241	9.48788221329475e-87
TNFSF10	5.81377233294676e-91	0.438684082883598	0.325	0.1	1.1464759040571e-86
MYD88	8.76949260100418e-91	0.321296279457382	0.622	0.285	1.72934394091802e-86
TMBIM6	1.43757156544543e-90	0.435242555692173	0.905	0.684	2.83489112705839e-86
HSPA5	1.68213329312891e-90	0.524659518177646	0.824	0.554	3.31716685405021e-86
CCDC186	1.7966232356222e-90	0.273880931851016	0.477	0.186	3.54294102064698e-86
RPS28	2.4525642670704e-90	-0.296836098878263	0.971	0.998	4.83645673466283e-86
TUBA1B	3.9138164529781e-90	0.57183582832567	0.859	0.612	7.71804604527281e-86
RNF149	5.12871409851203e-90	0.308111384927272	0.568	0.243	1.01138242022657e-85
ALCAM	6.58098560991979e-90	0.260350168243635	0.28	0.078	1.29777036227618e-85
CXCL16	7.49166091749633e-90	-0.774569342995072	0.393	0.563	1.47735553293028e-85
PSMA2	1.14980985475452e-89	0.302243929693907	0.615	0.285	2.26742503357592e-85
ZDHHC20	2.16748199536034e-89	0.321115738522541	0.62	0.287	4.27427449485059e-85
C1QBP	2.8273945981071e-89	0.322524082838975	0.615	0.288	5.57562214746719e-85
MAFB	3.2998459189377e-89	-0.748410051561811	0.927	0.903	6.50729615214515e-85
RNF181	3.51332998739404e-89	0.302296082407605	0.724	0.366	6.92828673514104e-85
NDUFB8	4.43956250042323e-89	0.385638378613911	0.791	0.473	8.75481725083461e-85
ANAPC15	4.61957640654107e-89	0.348447659185483	0.63	0.301	9.10980467369899e-85
MEF2D	4.8324177977229e-89	-0.854697504416856	0.257	0.447	9.52952789710955e-85
TRIR	2.76014268272207e-88	-0.697127129907863	0.702	0.712	5.44300137032793e-84
COPS9	3.19870965614781e-88	0.376313812950856	0.827	0.498	6.30785544192348e-84
CBX3	4.88722671604759e-88	0.378614029484558	0.771	0.435	9.63761108404584e-84
OSM	5.1516200078975e-88	-0.688749857957533	0.031	0.232	1.01589946555739e-83
ATP1B3	6.15266367501142e-88	0.358486197797282	0.683	0.348	1.21330527671225e-83
FBP1	1.05505512895793e-87	0.6045433941676	0.638	0.346	2.08056871430503e-83
EHBP1L1	1.43975834040741e-87	0.356536018247805	0.751	0.401	2.8392034472834e-83
ELF1	1.70309492736966e-87	-0.792833349193943	0.67	0.691	3.35850319677298e-83
SYNGR2	2.1046953525696e-87	0.334702305210747	0.705	0.358	4.15045923526726e-83
HBEGF	2.15354329179599e-87	-1.067594689672	0.431	0.56	4.24678737142168e-83
RILPL2	2.68318423686882e-87	0.424764813009723	0.759	0.428	5.29123931510531e-83
TKT	6.12592188658188e-87	-0.602453470727277	0.869	0.893	1.20803179603395e-82
FFAR2	7.17245854623548e-87	0.411974144141801	0.261	0.069	1.41440882531764e-82
ARF6	1.27364469938026e-86	-0.631275511905623	0.825	0.785	2.51162734717788e-82
FCGR1A	2.48536722659368e-86	0.257748627989352	0.434	0.162	4.90114417084275e-82
FIBP	4.36162447292001e-86	0.27854481611908	0.616	0.283	8.60112346059825e-82
PTMS	4.47441449096428e-86	0.32435026332876	0.326	0.107	8.82354537618157e-82
DNAJC8	4.69431707981708e-86	0.304903543875906	0.672	0.33	9.25719328139929e-82
SLAMF7	4.81896597635648e-86	0.522402638253361	0.158	0.023	9.50300090537498e-82
PARVG	6.97828897225901e-86	0.300326784158221	0.612	0.286	1.37611858532948e-81
TOMM7	2.32833220923498e-85	-0.478138765473973	0.915	0.879	4.59147111661139e-81
RAB5IF	2.62120140972507e-85	0.403097913238893	0.806	0.505	5.16900917997783e-81
RBM39	2.66913911876614e-85	-0.554188574107274	0.874	0.842	5.26354234220682e-81
HSP90AB1	3.47710234078382e-85	0.52814055030545	0.877	0.618	6.8568458160257e-81
TXNL4A	4.40896791504794e-85	0.312131569032514	0.719	0.372	8.69448472847453e-81
EIF4B	6.66964824570291e-85	-0.71136516004077	0.676	0.688	1.31525463405261e-80
RNF130	1.20848136911942e-84	-0.678475090575432	0.758	0.755	2.3831252599035e-80
TMEM107	2.07476413400232e-84	0.310460727613483	0.306	0.096	4.09143487225257e-80
SLC25A5	2.29087238197225e-84	-0.635477864920956	0.791	0.779	4.51760033724928e-80
CACYBP	5.16779368263152e-84	0.25578316331245	0.491	0.204	1.01908891421494e-79
LMNB1	5.9414711563947e-84	0.298924095363025	0.226	0.055	1.17165811204103e-79
JARID2	7.53307432895356e-84	-1.01887680493665	0.544	0.615	1.48552225766964e-79
DDX46	8.03626918186044e-84	0.265221206907795	0.562	0.252	1.58475228266288e-79
VEGFA	8.20315934621821e-84	-0.926106523760486	0.12	0.328	1.61766302307423e-79
PCBP1	1.00235181917283e-83	-0.597004959751311	0.893	0.865	1.97663778740882e-79
RNF141	2.34728448674457e-83	0.279530851174399	0.537	0.236	4.6288450078603e-79
ISG20	5.1017843146631e-83	0.76726757305636	0.261	0.079	1.00607186685156e-78
SERPINB6	1.3851577295196e-82	0.275968136265972	0.687	0.343	2.73153104261265e-78
CTSL	2.11546522394787e-82	0.568960154022535	0.548	0.263	4.17169742162519e-78
COX8A	3.26514348081618e-82	0.380682142987606	0.94	0.807	6.43886294416951e-78
TAP1	3.45777762036443e-82	0.313047263931341	0.274	0.08	6.81873746735865e-78
PSMA1	4.29400720230052e-82	0.334185311153339	0.762	0.426	8.46778220293663e-78
SRP19	8.04696589846054e-82	0.257588386895279	0.592	0.27	1.58686167517642e-77
ABRACL	4.43636389232779e-81	0.333557602643103	0.708	0.384	8.74850959567041e-77
DAZAP2	7.06440395872307e-81	-0.559135159222238	0.914	0.891	1.39310046066019e-76
IL1RAP	1.37258566545427e-80	0.259848199625421	0.235	0.059	2.70673893227581e-76
RPL27A	1.90310566926361e-80	0.366418775952435	0.96	0.939	3.75292437978785e-76
PPIF	2.09416062502151e-80	-1.04978558788624	0.441	0.549	4.12968475254242e-76
P4HB	3.28872925160316e-80	0.409460346574254	0.794	0.504	6.48537408416144e-76
SAMSN1	7.17681261565829e-80	0.35206505561075	0.733	0.39	1.41526744780781e-75
SNF8	7.36688754689319e-80	0.286654415810348	0.707	0.364	1.45275022424734e-75
MAP3K8	1.08829568835849e-79	0.413973289142862	0.923	0.72	2.14611909744294e-75
HIST1H4C	2.46075299946195e-79	0.304117532425039	0.432	0.176	4.85260491493896e-75
OSTC	2.88306748137964e-79	0.339344668279591	0.632	0.313	5.68540907328065e-75
PSMB4	3.21730424223225e-79	0.303841537815848	0.668	0.333	6.34452396568199e-75
PLAUR	4.53985134883346e-79	-0.850452335986496	0.726	0.733	8.95258685989958e-75
MZT2A	5.78580126055306e-79	0.266193997233959	0.458	0.191	1.14096000858106e-74
SFPQ	9.05283768201476e-79	-0.698822920112976	0.752	0.734	1.78521959089331e-74
XBP1	9.92655895694263e-79	0.26400906058518	0.572	0.26	1.95751742630909e-74
SOD1	1.02683223421693e-78	0.296248054361014	0.68	0.355	2.02491316587578e-74
MT-ND4	1.46381423667181e-78	0.299776642718038	0.991	0.988	2.88664167471682e-74
CCL3L1	1.49395828039823e-78	-0.820527664031104	0.049	0.244	2.94608572894531e-74
RBM47	3.57776478219092e-78	0.285528607834462	0.608	0.282	7.0553521504805e-74
CFL1	3.87262140619126e-78	0.28806223478015	0.982	0.957	7.63680941300916e-74
RPS25	3.90754433487304e-78	-0.326253719285313	0.97	0.985	7.70567742836963e-74
CAPG	4.85928759406636e-78	0.429373707815445	0.757	0.462	9.58251513549887e-74
TIMP1	8.0462131451657e-78	0.789857694475966	0.926	0.812	1.58671323222668e-73
TBCB	8.39190898664327e-78	0.26659929144708	0.648	0.311	1.65488445216605e-73
CEBPB	1.03231655223572e-77	-0.490925451324077	0.943	0.937	2.03572824100883e-73
NDFIP1	1.21641655135471e-77	0.297261129609395	0.623	0.305	2.39877343927149e-73
CFD	1.96463136484579e-77	-0.904504576961025	0.621	0.676	3.87425305147589e-73
HIST1H1E	4.18978969086549e-77	0.268646545780744	0.43	0.177	8.26226527038675e-73
SDHB	4.7895975285889e-77	0.257548614527378	0.59	0.281	9.44508632637732e-73
FAM49B	5.74242336786198e-77	0.377133564373622	0.881	0.608	1.13240588814238e-72
PTPN6	8.32055003642254e-77	0.284411868112141	0.75	0.411	1.64081246718253e-72
VCAN	9.39511309783178e-77	0.558228387965906	0.875	0.72	1.85271630289243e-72
CRTAP	1.30472741678039e-76	-0.870468155736118	0.41	0.524	2.57292246589092e-72
CORO1A	1.7711769325304e-76	0.399353978126604	0.896	0.701	3.49276091094994e-72
ANXA1	2.53011723816333e-76	0.369969440580168	0.942	0.802	4.98939119365809e-72
SELENOT	6.51846733145142e-76	0.305444636526557	0.731	0.4	1.28544175776222e-71
SLTM	3.99264344677309e-75	0.262904128105257	0.572	0.268	7.87349287703654e-71
DDX60L	4.2884422671612e-75	0.365936630855398	0.268	0.08	8.45680815084188e-71
SLC2A6	4.87054723581146e-75	0.272385479954134	0.34	0.123	9.60471914902019e-71
GNB2	5.04615720168499e-75	0.351609263223095	0.88	0.635	9.95102200172281e-71
BTG2	6.21641924381424e-75	-0.883996591623538	0.521	0.6	1.22587787488017e-70
LRRK2	8.4710706273755e-75	0.253517368209304	0.343	0.123	1.67049512771845e-70
C1QA	1.10236699202009e-74	1.13968080058221	0.151	0.027	2.17386770826362e-70
GNA13	1.22969176712649e-74	-0.818186171252235	0.467	0.56	2.42495216477344e-70
CSF3R	2.03373349943647e-74	-0.700866615682983	0.519	0.608	4.01052246088873e-70
RTN3	3.47647608846865e-74	0.261191278813906	0.718	0.377	6.85561084646017e-70
SQSTM1	5.01179585355937e-74	-0.774530512268647	0.61	0.639	9.88326142321909e-70
BATF3	3.69590754629653e-73	0.382762992795525	0.2	0.05	7.28832968129677e-69
TCIRG1	5.85784424476999e-73	0.310092161894036	0.702	0.376	1.15516688506864e-68
UBE2L3	7.49629242125807e-73	0.32102897188035	0.784	0.466	1.47826886547209e-68
PDIA3	1.07630227638335e-72	0.448481356223285	0.833	0.607	2.12246808902797e-68
ATP5MC3	1.66075675268465e-72	0.395100465955037	0.828	0.572	3.27501231629413e-68
ITGAX	2.13791978705009e-72	-0.794086013240548	0.39	0.519	4.21597782006277e-68
RPL24	1.04949217932868e-71	-0.309116376999419	0.963	0.982	2.06959857763617e-67
GNS	2.20783351256976e-71	0.253782829283988	0.644	0.32	4.35384768678757e-67
RPL35	2.45473808062937e-71	0.32949183821062	0.959	0.935	4.84074349500112e-67
SAMD9L	4.15622036775729e-71	0.277301684061018	0.128	0.018	8.19606656521738e-67
PYURF	7.01676126979602e-71	0.25177617389491	0.62	0.305	1.38370532240378e-66
PSTPIP2	9.97929932243791e-71	0.362894949399685	0.326	0.118	1.96791782638476e-66
RPS5	3.36521032382756e-70	-0.447806299922615	0.943	0.935	6.63619475858794e-66
HNRNPR	3.56258508596884e-70	0.278327400554202	0.678	0.369	7.02541778953055e-66
CD4	5.15277038175408e-70	-0.785893926269508	0.307	0.468	1.01612631928191e-65
RAP1A	5.35070653067481e-70	0.295773750899354	0.747	0.428	1.05515932784907e-65
IQGAP1	1.03280831339956e-69	0.35330722107216	0.933	0.757	2.03669799402394e-65
ZEB2	1.31772740534711e-69	-0.742585819636905	0.89	0.839	2.5985584433445e-65
RPS2	1.66406491358926e-69	-0.374404056237227	0.968	0.976	3.28153600959801e-65
ICOSLG	9.32572269490707e-69	-0.508288263644589	0.029	0.192	1.83903251543567e-64
LYZ	2.54725949565081e-68	-0.501305017435987	0.943	0.968	5.02319572542339e-64
JMJD1C	4.0905435003607e-68	-0.751731034049864	0.48	0.567	8.06655178271131e-64
IL1RN	8.08629482171256e-68	1.35976520619428	0.378	0.154	1.59461733884172e-63
RASSF5	1.74159435826321e-67	-0.72342434847894	0.503	0.577	3.43442407449506e-63
CLEC4E	4.39621734845605e-67	0.331701017205772	0.293	0.101	8.66934061115534e-63
LIMS1	5.44820688525375e-67	0.263319872872614	0.689	0.365	1.07438639777204e-62
ARHGDIB	6.65199328981605e-67	0.33228508100961	0.931	0.856	1.31177307675172e-62
KDM6B	7.9879588928631e-67	-0.781121704864389	0.228	0.399	1.5752254936726e-62
ANKRD28	8.55015720426125e-67	0.324860412630876	0.409	0.177	1.68609100068032e-62
EFHD2	1.31790328766587e-66	0.365579789038053	0.954	0.833	2.59890528327709e-62
SEC61B	4.42289745151504e-66	0.323144691521832	0.917	0.735	8.72195377438767e-62
MYH9	6.05352722674197e-66	0.301143340427044	0.751	0.438	1.19375556911352e-61
RGS1	9.76375651709408e-66	-0.748479466678937	0.088	0.267	1.92541278517095e-61
ATP5MC2	1.78515358434322e-65	-0.428647143621837	0.909	0.91	3.52032286832482e-61
HLA-A	4.95136660816342e-65	-0.375807001969035	0.982	0.952	9.76409495129826e-61
FCN1	1.62822702143391e-64	-0.550855633065019	0.893	0.908	3.21086368626766e-60
PFN1	3.81813779677128e-64	0.258385910319765	0.988	0.955	7.52936773523297e-60
RPL38	4.36568426502659e-64	0.28716347520436	0.954	0.916	8.60912937063243e-60
SERBP1	7.71458371759478e-64	0.327117453073358	0.773	0.477	1.52131590910969e-59
RPL15	1.00983521464691e-63	-0.311595165103461	0.965	0.974	1.99139504328371e-59
PTEN	1.49908817797724e-63	0.292725791079233	0.635	0.33	2.95620188697112e-59
AP2S1	2.062978750264e-63	0.356262102422551	0.893	0.741	4.06819409552061e-59
MCL1	2.08127455410702e-63	-0.462433476134162	0.93	0.888	4.10427342069905e-59
RPL7A	9.53789925728552e-63	-0.29668835832218	0.961	0.978	1.88087373353671e-58
TMED10	1.09662637866078e-62	0.263425289819068	0.672	0.361	2.16254721871906e-58
TGFBI	1.22717959164009e-62	-0.765893877515714	0.442	0.541	2.41999815471427e-58
MGST3	1.69865674627137e-62	0.263716583733648	0.665	0.369	3.34975110364714e-58
FOSB	2.70602867373978e-62	-0.623520157329504	0.805	0.772	5.33628854461484e-58
NR4A3	6.83385891394414e-62	-0.502629234208948	0.025	0.174	1.34763697782978e-57
COX6A1	7.69906080254702e-62	0.326194975947376	0.893	0.667	1.51825479026227e-57
YPEL5	9.43443170523471e-62	-0.54598272223401	0.729	0.705	1.86046993227228e-57
ICAM3	9.90366603092975e-62	-0.716058840199458	0.342	0.475	1.95300294129935e-57
RGS10	1.38871422676016e-61	-0.738823951363288	0.561	0.595	2.73854445517103e-57
NDUFB9	2.72061859656987e-61	0.288597431830026	0.767	0.477	5.36505987243578e-57
HLA-DQA1	3.4420233490492e-61	-0.617710476679314	0.153	0.345	6.78767004432503e-57
ISG15	3.98053036014051e-61	1.05634389658057	0.416	0.188	7.84960587019709e-57
NDUFB10	7.34488465245621e-61	0.280063686330561	0.776	0.468	1.44841125346436e-56
ERP29	1.43635802818448e-60	-0.635683811018301	0.69	0.669	2.8324980315798e-56
CNBP	2.01189936108443e-60	-0.517229637640027	0.864	0.813	3.96746554005849e-56
BZW1	2.23609193711971e-60	-0.593500757260268	0.824	0.768	4.40957330000008e-56
KMT2E	2.31060422627682e-60	-0.711517652974971	0.473	0.544	4.5565115342179e-56
SKP1	2.46381128529676e-60	0.325914583610392	0.881	0.653	4.8586358546052e-56
LITAF	4.9867072390787e-60	-0.471955737582355	0.747	0.732	9.8337866754632e-56
SRRM2	5.75958237980073e-60	-0.56717885386068	0.756	0.729	1.1357896452967e-55
IL10RA	1.15357673895795e-59	-0.729572650317535	0.569	0.611	2.27485332922509e-55
NDUFV2	5.25194510783605e-59	0.304617877932049	0.645	0.347	1.03568357526527e-54
UBE2J1	1.96114632804246e-58	0.314956941414286	0.851	0.584	3.86738055889974e-54
CD55	3.35897802551756e-58	0.35422033018445	0.781	0.474	6.62390466632062e-54
CARD16	1.46589863174601e-57	0.427405754746959	0.768	0.473	2.89075210180313e-53
RHOA	1.58984964606805e-57	0.318823096208944	0.964	0.891	3.13518350204619e-53
EPC1	2.05243244106989e-57	-0.634587652297046	0.642	0.644	4.04739677378983e-53
TMEM50A	2.52400273868219e-57	0.287220247791259	0.772	0.473	4.97733340068127e-53
PILRA	3.13577567313404e-57	0.303245982556356	0.554	0.291	6.18374962742032e-53
CYTIP	5.41726681353024e-57	-0.64630862589569	0.545	0.603	1.06828501562816e-52
TPM3	7.15299357079871e-57	0.301060351532989	0.976	0.915	1.4105703321615e-52
MARCKS	7.7799313926802e-57	-0.513469506110798	0.864	0.81	1.53420247063654e-52
C5AR1	8.67235586103939e-57	-0.838891657345639	0.754	0.727	1.71018857579697e-52
PPDPF	2.16710178028384e-56	0.37789312481911	0.846	0.611	4.27352471071974e-52
CBX6	2.16986635067594e-56	-0.769016126927721	0.305	0.433	4.27897644353296e-52
NOP53	2.6455563603284e-56	-0.618786908542899	0.622	0.627	5.21703714256761e-52
TMEM59	1.29040525729848e-55	0.29102663088468	0.805	0.521	2.54467916739261e-51
HNRNPA0	1.92154975624513e-55	-0.673862211956234	0.559	0.576	3.7892961193154e-51
ARL4A	3.55315264245396e-55	0.271171815183088	0.754	0.469	7.00681701091921e-51
MYO9B	4.42955807539158e-55	-0.763399336348142	0.491	0.546	8.7350885246722e-51
NDUFC2	7.45035765799223e-55	0.269189199405082	0.836	0.558	1.46921053015607e-50
AL161421.1	1.36805372541802e-54	-0.587519342080384	0.049	0.192	2.69780194652434e-50
GBP1	2.52955321168536e-54	0.607283368360692	0.163	0.045	4.98827893344352e-50
PF4	2.9688033199817e-54	0.498583281844169	0.117	0.022	5.85448014700392e-50
ITM2B	3.02213879524146e-54	-0.398139442696457	0.925	0.91	5.95965770421615e-50
PROK2	3.40305672948142e-54	0.358326928233003	0.192	0.057	6.71082787053736e-50
MAP1LC3B	9.64840952992948e-54	-0.426110584334324	0.822	0.78	1.90266635930209e-49
REL	2.58586499787081e-53	-0.588862736703835	0.752	0.727	5.09932577580124e-49
THBD	2.65240101797622e-53	-1.17552821507046	0.301	0.426	5.23053480744911e-49
RNH1	4.29649728670664e-53	0.263539145830538	0.782	0.508	8.47269264938549e-49
RNF213	5.83833498867035e-53	0.330904308262823	0.539	0.279	1.15131965976579e-48
PPIA	5.93553426120623e-53	0.299180814727616	0.934	0.857	1.17048735630987e-48
ETF1	6.13461511206215e-53	-0.631720906351484	0.589	0.605	1.20974610009866e-48
CD14	7.86894897769829e-53	0.326442446845786	0.872	0.626	1.5517567384021e-48
OST4	8.17953145709041e-53	0.296766004896965	0.922	0.749	1.61300360333823e-48
CANX	1.79162035166301e-52	0.282975574313361	0.799	0.528	3.53307533347945e-48
EIF3M	1.9401646069244e-52	-0.634828319706617	0.605	0.607	3.82600460485492e-48
ASAH1	6.79402264151694e-52	-0.490553753920981	0.852	0.82	1.33978126490714e-47
USP12	1.09964388718955e-51	-0.701376604804774	0.361	0.466	2.16849774553779e-47
PRR13	1.36923838667527e-51	0.274801014018511	0.861	0.582	2.70013809852364e-47
SELL	1.52656578650562e-51	0.371698551496777	0.706	0.456	3.01038773098909e-47
CLEC2B	3.06525393194227e-51	-0.620411875250055	0.591	0.622	6.04468075379016e-47
TYROBP	1.11407681016342e-50	-0.314589018905946	0.988	0.988	2.19695946964227e-46
CPVL	7.03542729645306e-50	-0.666731629419551	0.65	0.651	1.38738626286054e-45
NXT1	2.0310983079532e-49	-0.716940057424486	0.393	0.479	4.0053258632837e-45
CLEC4D	3.2063334918909e-49	0.297758822711923	0.177	0.053	6.32288964600885e-45
PABPC4	3.78071334090868e-49	-0.689694291088424	0.447	0.51	7.45556670827192e-45
ANKH	1.24001263383017e-48	-0.538059826324498	0.075	0.213	2.44530491391309e-44
DDX3Y	1.3514339159651e-48	-0.367941252936487	0.044	0.182	2.66502768228318e-44
CDKN1A	1.67235206203442e-48	-0.654864146795706	0.546	0.596	3.29787826633188e-44
CD86	4.60966475810887e-48	-0.641385580068948	0.241	0.373	9.09025890299069e-44
NR1D2	9.60531826583279e-48	-0.54929129578778	0.145	0.289	1.89416876202223e-43
SNRPB	1.35440395963511e-47	0.2877059061681	0.755	0.492	2.67088460840043e-43
TRIM22	2.66665633085862e-47	0.265680026367219	0.327	0.146	5.2586462844532e-43
IL32	8.66136410177146e-47	0.297072357955007	0.118	0.027	1.70802100086933e-42
CD44	9.38466967428262e-47	-0.364616643621976	0.933	0.902	1.85065685976853e-42
RPS6	1.18771770851179e-46	-0.303591950227337	0.965	0.975	2.34217932118525e-42
AC245014.3	1.85197023272088e-46	0.25591499851998	0.306	0.137	3.65208529892558e-42
ZFAS1	1.35990897498437e-45	-0.424768106918227	0.866	0.806	2.68174049866918e-41
CSRNP1	4.87690762760286e-45	-0.651628415969909	0.479	0.523	9.61726184163284e-41
CCL4	6.17486782714842e-45	1.08713087691203	0.134	0.036	1.21768393551367e-40
RPL10A	4.17057633906981e-44	-0.326354901396209	0.949	0.946	8.22437654064567e-40
LIMK2	1.80073443557283e-43	0.260968911604807	0.161	0.05	3.55104830694963e-39
CHD1	5.21956634854533e-43	-0.684917247745129	0.424	0.491	1.02929848393314e-38
IFIT3	8.09576704296023e-43	0.483856681832647	0.149	0.046	1.59648526087176e-38
CXCL8	1.11184686571223e-42	-0.493564820301318	0.731	0.732	2.19256201918451e-38
SSR4	1.22739778545087e-42	0.259341765485114	0.886	0.73	2.42042843290911e-38
PSMB1	2.66071591397465e-42	0.251318739760066	0.873	0.676	5.24693178235801e-38
PLD4	3.53840223450827e-42	-0.356666870972931	0.006	0.101	6.9777292064503e-38
PLEKHO1	1.33954549562279e-41	-0.642934271054917	0.6	0.601	2.64158371736815e-37
FLNA	1.05037870776275e-40	0.279777923109792	0.866	0.693	2.07134681170815e-36
PID1	1.07280696271531e-40	-0.308865273307696	0.031	0.142	2.11557533047459e-36
CD300E	1.45784025442919e-40	-0.905552010926377	0.482	0.513	2.87486098173436e-36
PTPRE	3.19963678322982e-40	-0.62404697184217	0.653	0.633	6.3096837365292e-36
RPS3	3.42960933683201e-40	-0.276802297425312	0.964	0.977	6.76318961223273e-36
ATP1B1	3.55661921918788e-40	-0.302924940771914	0.029	0.136	7.01365310023849e-36
SLC43A2	8.88002772935949e-40	-0.690445671801306	0.523	0.55	1.75114146822969e-35
TACC1	1.53580224514945e-39	-0.640653366895801	0.586	0.58	3.02860202743472e-35
NR4A1	1.79365171103879e-39	-0.516779247744676	0.12	0.247	3.53708117416849e-35
DUSP2	2.03705785696557e-39	-0.754340305148445	0.286	0.389	4.01707809393611e-35
GBP5	2.32478180131911e-39	0.732645573345009	0.133	0.041	4.58446971220128e-35
CD300LB	3.43534890204574e-39	-0.428019116315565	0.047	0.16	6.7745080348342e-35
AC016831.5	6.13112981225269e-39	-0.602443937040834	0.171	0.297	1.20905879897623e-34
MAP3K2	6.62172101092112e-39	-0.667372420467014	0.505	0.531	1.30580338335364e-34
EEF1B2	1.12550712679445e-38	-0.357067356800205	0.934	0.907	2.21950005403865e-34
MXI1	1.83487103846798e-38	-0.586182819544744	0.181	0.303	3.61836568785887e-34
DEK	2.19886883632537e-38	0.252189155532042	0.832	0.589	4.33616934523363e-34
SYF2	2.67333955758419e-38	-0.571764230741011	0.673	0.634	5.27182560755603e-34
SEC11A	3.39026041251664e-38	-0.476270237704892	0.791	0.73	6.68559353348281e-34
CSDE1	4.65781108864848e-38	-0.45305531793129	0.815	0.749	9.1852034668148e-34
NCF1	9.05576433039162e-38	0.29619609284495	0.723	0.456	1.78579672595323e-33
ZFYVE16	1.01289434988978e-37	-0.671834318933379	0.223	0.334	1.99742765798265e-33
FOXO3	3.66742724438608e-37	-0.707036398445654	0.443	0.491	7.23216652592935e-33
RIPK2	4.7644351036789e-37	-0.595436508167543	0.355	0.434	9.39546602445479e-33
YBX1	5.97554360723738e-37	-0.326670991673565	0.944	0.925	1.17837719934721e-32
SUB1	9.12232036003457e-37	-0.310553289263521	0.94	0.881	1.79892157499882e-32
HNRNPA1	1.78572908982515e-36	-0.329412877686874	0.89	0.839	3.5214577651352e-32
EIF5A	4.09670013970178e-36	0.272421860017054	0.861	0.62	8.07869267549192e-32
ADAM8	4.52899456098054e-36	-0.411894685651562	0.092	0.213	8.93117727425363e-32
RPL23A	4.70628084495573e-36	-0.266534610818177	0.957	0.971	9.2807858262527e-32
IVNS1ABP	8.60047281026106e-36	-0.431010580694806	0.238	0.352	1.69601323818348e-31
IFI30	1.29746282675371e-35	-0.741364749568909	0.504	0.529	2.55859669435832e-31
EP300	1.54156107557604e-35	-0.611278252128904	0.572	0.565	3.03995844103594e-31
EIF5	2.60747963448053e-35	-0.454149717666921	0.772	0.705	5.14194983919561e-31
RAC2	4.29396827222991e-35	0.25489373837963	0.809	0.547	8.46770543283737e-31
LPAR6	6.773516960368e-35	-0.461277572656576	0.061	0.17	1.33573754458457e-30
CTNNB1	2.86527200628561e-34	-0.573514590271612	0.733	0.684	5.65031639639522e-30
GPX4	2.93843603552293e-34	-0.415748372407049	0.86	0.814	5.79459586205122e-30
CD52	3.414920731625e-34	-0.487654240315172	0.679	0.717	6.73422368276451e-30
SERPINA1	5.60157077086368e-34	0.298921651187338	0.959	0.856	1.10462975601432e-29
ODF3B	7.84918839909635e-34	-0.647742604077339	0.386	0.451	1.5478599523018e-29
GGA1	1.38219618192123e-33	-0.643893127984531	0.363	0.43	2.72569087074867e-29
NFKBID	1.60269202082553e-33	-0.528976106952056	0.146	0.258	3.16050866506795e-29
FNIP1	2.25335625679835e-33	-0.582212863076815	0.279	0.371	4.44361853840636e-29
UBE2R2	3.73500807822673e-33	-0.586291267456757	0.536	0.542	7.36543593026312e-29
RPL13A	3.85595895238352e-33	-0.256211487137087	0.959	0.969	7.6039510541003e-29
IQSEC1	5.10750893047016e-33	-0.623230007048368	0.327	0.404	1.00720076108872e-28
SERP1	5.26953850447661e-33	-0.330565724157895	0.919	0.88	1.03915299308279e-28
RIT1	6.01309387803711e-33	-0.570642396833195	0.548	0.548	1.18578211274892e-28
IER3	1.466272092282e-32	-0.794928160662897	0.426	0.481	2.89148856598011e-28
TPI1	1.49516764390075e-32	0.254165203081917	0.903	0.753	2.94847059377229e-28
HMGA1	1.71816335930519e-32	-0.716846909951097	0.526	0.528	3.38821814454983e-28
ANP32A	3.90392599749284e-32	0.450003771514714	0.75	0.476	7.69854206705588e-28
CDV3	6.45689433302183e-32	-0.408589268584136	0.858	0.769	1.27329956247191e-27
TAB2	8.181207618938e-32	-0.625083247811571	0.34	0.405	1.61333414245457e-27
SRRM1	1.43932629732284e-31	-0.451952137435338	0.767	0.702	2.83835145832065e-27
TOMM20	1.61989372762997e-31	-0.487110768467568	0.695	0.632	3.19443043088631e-27
SEPT9	1.86610235948439e-31	-0.558673736680619	0.539	0.537	3.67995385290322e-27
RPL3	3.36332547585542e-31	-0.303862742687522	0.943	0.953	6.63247783838689e-27
CCDC85B	3.87422109456156e-31	-0.572077348364707	0.559	0.547	7.6399639984754e-27
HMOX1	5.05573242915704e-31	0.330312732146136	0.779	0.561	9.96990435029768e-27
BNIP3L	5.88237864080197e-31	-0.558276148583724	0.574	0.562	1.16000506796615e-26
IGKC	6.80137030037341e-31	-0.671200681891564	0.181	0.073	1.34123022323364e-26
NR4A2	8.89854533365396e-31	-0.765249730873263	0.414	0.454	1.75479313979656e-26
RBP7	9.25528444518239e-31	-0.75565929566216	0.297	0.38	1.82514209258997e-26
ATF3	1.08493335291499e-30	-0.560576717600713	0.281	0.371	2.13948857194836e-26
TSPYL2	1.31221656138299e-30	-0.498215543139978	0.106	0.213	2.58769105904726e-26
C16orf72	1.81780315368959e-30	-0.560493957788113	0.635	0.596	3.58470781907588e-26
S1PR3	1.85078455991058e-30	-0.367364902566279	0.03	0.117	3.64974715214366e-26
USP3	1.90537117034484e-30	-0.576945429727498	0.644	0.601	3.75739194792002e-26
LAPTM5	2.23398579524476e-30	-0.25869926888901	0.968	0.962	4.40541998822268e-26
EGR1	2.84108222967997e-30	-0.813990261044844	0.371	0.441	5.6026141569289e-26
ATP6V1F	3.27806512368894e-30	-0.424189266467667	0.85	0.771	6.46434442391458e-26
POLR1D	4.09455031952689e-30	-0.526175314508125	0.661	0.607	8.07445323010703e-26
TMEM176A	8.84960627869235e-30	-0.399707425278457	0.108	0.221	1.74514235815813e-25
DBP	8.96976596103669e-30	-0.295213111685989	0.042	0.132	1.76883784751643e-25
RSL24D1	1.42286622860548e-29	-0.471809164655788	0.709	0.636	2.80589220281e-25
LY86	1.67905229948065e-29	-0.609257322620623	0.451	0.479	3.31109113457584e-25
PTP4A1	2.62601025686857e-29	-0.569999289185268	0.52	0.518	5.17849222654481e-25
CLEC4A	2.66717324684518e-29	-0.521385659692411	0.255	0.342	5.2596656427787e-25
FOS	8.49907087300062e-29	-0.299930147517699	0.979	0.985	1.67601677615572e-24
CEP170	9.85875602455927e-29	-0.598546636994809	0.308	0.378	1.94414668804309e-24
UTF1	1.01916091055055e-28	-0.374420578870189	0.062	0.156	2.00978531560569e-24
EIF2S3	1.09776714079745e-28	-0.534386615099811	0.518	0.515	2.16479680165257e-24
ZNF703	1.16699817938457e-28	-0.435662702984846	0.086	0.187	2.30132040974637e-24
C15orf39	1.51747491977858e-28	-0.569536211976866	0.503	0.509	2.99246054180337e-24
DUSP5	2.06085735287276e-28	-0.360561821260878	0.086	0.189	4.06401069986508e-24
TMEM176B	3.16936849564492e-28	-0.38550526963716	0.127	0.24	6.24999467341177e-24
CARD19	3.39765385131561e-28	-0.548345252181664	0.614	0.584	6.70017339479439e-24
PHLDA1	6.51766822648197e-28	-0.882953218945376	0.317	0.382	1.28528417426224e-23
PI4K2A	9.80709272042999e-28	-0.490373081148273	0.156	0.251	1.93395868446879e-23
PRNP	1.93724716460908e-27	-0.569624222810357	0.604	0.576	3.8202514086091e-23
RNF145	4.23285432095666e-27	-0.54591829522416	0.436	0.469	8.34718872092654e-23
RHOF	1.28893699615442e-26	-0.437656747158866	0.166	0.262	2.54178375641652e-22
IGBP1	1.42096473303316e-26	-0.526532801245998	0.401	0.438	2.8021424535414e-22
TGFB1	3.55828264588218e-26	-0.459543800479456	0.748	0.673	7.01693337767967e-22
GPCPD1	9.09969998147785e-26	-0.621365086794436	0.629	0.586	1.79446083634743e-21
CCL3	1.44888773216623e-25	0.470647219840398	0.303	0.168	2.8572066078318e-21
AC016831.7	1.72859181593231e-25	-0.330606240628149	0.08	0.172	3.40878306101852e-21
EIF3G	8.05772966100696e-25	-0.422042329981031	0.767	0.676	1.58898428915057e-20
OXA1L	9.29656372890404e-25	-0.499341658257582	0.359	0.406	1.83328236733988e-20
C9orf16	1.08369878013126e-23	-0.495178623512953	0.638	0.584	2.13705399441884e-19
COMMD6	2.68871459848188e-23	-0.329534290067495	0.872	0.794	5.30214518820626e-19
TXNIP	3.01324348456208e-23	-0.358991604258932	0.959	0.94	5.94211615155642e-19
RASGEF1B	5.28227958739482e-23	-0.535046160807506	0.351	0.405	1.04166553463426e-18
DEDD2	6.46229557801175e-23	-0.521360885994268	0.348	0.393	1.27436468798392e-18
RBBP6	1.10026852342145e-22	-0.487164653453681	0.51	0.508	2.16972952818711e-18
RIOK3	1.40670057049839e-22	-0.347311045296129	0.776	0.696	2.77401352502282e-18
DDIT3	1.81871829612683e-22	-0.41989823060339	0.201	0.284	3.58651247996212e-18
HINT1	2.55423246416874e-22	-0.336835125875789	0.899	0.816	5.03694641934075e-18
EIF4G2	1.72811082175744e-21	-0.336298094128975	0.881	0.804	3.40783454050567e-17
CCR1	2.4787903242717e-21	-0.681449903925978	0.54	0.513	4.88817451946378e-17
NPM1	3.6830161987918e-21	-0.376714892517603	0.763	0.692	7.26290794401743e-17
IDS	4.11205867540336e-21	-0.503022750238019	0.541	0.521	8.10897970789543e-17
HAVCR2	7.81297165343628e-21	-0.598565550140066	0.277	0.335	1.54071801005763e-16
SULF2	9.24094160438795e-21	-0.469599955849659	0.254	0.322	1.8223136843853e-16
CYLD	1.18672449449583e-20	-0.496335038786985	0.452	0.456	2.34022070314578e-16
HOTAIRM1	1.3690465889805e-20	-0.531834527133588	0.642	0.596	2.69975987346955e-16
GSTK1	2.07237566961119e-20	-0.466049237358556	0.624	0.567	4.08672482047326e-16
DNAJB6	2.33972479453736e-20	-0.458699647656195	0.697	0.622	4.61393729482767e-16
DDX24	2.57012151696774e-20	-0.551079606160876	0.424	0.44	5.06827963146038e-16
BCL2A1	3.167221991353e-20	0.308417319278549	0.914	0.69	6.24576176694812e-16
GAB2	3.31061031143265e-20	-0.492533978942907	0.178	0.251	6.52852353414518e-16
TP53INP2	4.09318421156875e-20	-0.316879790961493	0.077	0.154	8.07175926521357e-16
MED13L	4.7828052491424e-20	-0.541922753434954	0.518	0.494	9.43169195130882e-16
RANBP2	7.96073986079451e-20	-0.464618587183866	0.282	0.34	1.56985790054868e-15
LIMD2	9.55953404125595e-20	-0.428380054255943	0.681	0.619	1.88514011293567e-15
MEF2C	1.86596743320744e-19	-0.412880218643092	0.191	0.267	3.67968777828507e-15
ATF4	2.09907997995427e-19	-0.394789398957974	0.727	0.652	4.13938572046982e-15
SAMD4B	3.10333439316041e-19	-0.473466681876677	0.196	0.266	6.11977542331232e-15
C15orf48	3.17789244353181e-19	0.508599296490273	0.122	0.225	6.26680389864472e-15
TRIM8	3.40102475023022e-19	-0.528312403817637	0.563	0.52	6.70682080745399e-15
CNPY3	4.03825428023478e-19	-0.416447122527071	0.734	0.652	7.963437440623e-15
SMAD3	5.83215805422966e-19	-0.496839658403411	0.226	0.29	1.15010156829409e-14
YY1	7.51529712580695e-19	-0.495856494559098	0.571	0.528	1.48201659320913e-14
GLTP	2.53804717385611e-18	-0.491242893838737	0.607	0.558	5.00502902684424e-14
FUS	3.72333167047563e-18	-0.419572481755338	0.776	0.67	7.34241005417794e-14
MECP2	5.80402595681133e-18	-0.535271932353268	0.288	0.334	1.14455391868319e-13
ITPKB	5.85761093823901e-18	-0.316929199373423	0.092	0.164	1.15512087702073e-13
B4GALT1	6.18849984287501e-18	-0.515094474939077	0.516	0.488	1.22037216901495e-13
ADA2	7.8456921753962e-18	-0.539184375677968	0.369	0.393	1.54717049698813e-13
SPEN	1.61221783562333e-17	-0.517947045770316	0.321	0.359	3.17929357184921e-13
NRIP3	2.46154478118947e-17	-0.304500773812799	0.066	0.133	4.85416630850564e-13
HES4	2.50265135999778e-17	-0.346645564043192	0.051	0.117	4.93522848191562e-13
PFDN2	3.56931184565922e-17	-0.490678051251746	0.459	0.448	7.03868295963998e-13
AC103591.3	4.00117467850584e-17	-0.585035153510132	0.293	0.343	7.89031646601353e-13
ELP5	4.11189746849023e-17	-0.337690465010111	0.114	0.183	8.10866180786274e-13
CSTA	5.55071640214803e-17	-0.337605725082722	0.853	0.834	1.09460127450359e-12
SAT2	5.74611496945643e-17	-0.525196237365176	0.594	0.541	1.13313387197681e-12
TNFAIP2	7.73885388408371e-17	-0.425575641611886	0.441	0.446	1.52610198594131e-12
MDM4	8.94633291840154e-17	-0.472449189516533	0.519	0.493	1.76421685150878e-12
AC025164.1	9.89423872723424e-17	-0.386185651363816	0.095	0.165	1.95114387701059e-12
FBXW7	1.07734375893344e-16	-0.493118327107469	0.33	0.362	2.12452189261674e-12
RNF114	1.11577305416249e-16	-0.499445219284762	0.394	0.402	2.20030446280843e-12
PIK3R5	1.24821867357373e-16	-0.506678471369103	0.249	0.3	2.4614872242874e-12
PTGS2	2.05941959010835e-16	-0.398646524417194	0.141	0.214	4.06117543169367e-12
PAIP2	2.42426405155824e-16	-0.374170499224193	0.743	0.644	4.78064870967285e-12
DDX3X	2.8445001512851e-16	-0.328769586056176	0.864	0.766	5.60935429833422e-12
PRDM1	2.98779694306963e-16	-0.440258935313741	0.136	0.207	5.89193557173331e-12
GBP4	6.99857568511693e-16	0.252654001100679	0.136	0.07	1.38011912510506e-11
CMTM3	7.58206543077806e-16	-0.525229344874859	0.393	0.404	1.49518330294943e-11
MIR22HG	1.20553449941984e-15	-0.488482003120502	0.521	0.493	2.37731403285593e-11
EAF1	1.38611221301275e-15	-0.527375033290515	0.437	0.434	2.73341328406115e-11
MYLIP	1.66471749192228e-15	-0.335959844817229	0.147	0.216	3.28282289407073e-11
BCL11A	1.80409651726714e-15	-0.377553127769698	0.117	0.184	3.5576783320508e-11
CAMLG	2.23788053546871e-15	-0.473884874037004	0.401	0.412	4.41310041594429e-11
AL118516.1	2.85409647414313e-15	-0.492862854474852	0.244	0.291	5.62827824701024e-11
FOXO1	2.87119120220245e-15	-0.323880359930793	0.125	0.191	5.66198905074323e-11
HIGD2A	3.51025085171106e-15	-0.316385921242856	0.794	0.708	6.92221467957421e-11
ZBTB43	7.50331983832046e-15	-0.528350987799577	0.473	0.456	1.47965467211679e-10
PPP2CA	1.10227731914452e-14	-0.409790544404351	0.553	0.508	2.17369087335299e-10
CHMP1B	1.66890075890455e-14	-0.543551483014594	0.464	0.444	3.29107229655978e-10
CHP1	1.93758406729752e-14	-0.442747173208754	0.575	0.524	3.82091578071071e-10
WARS	5.20392950342389e-14	0.381729600583402	0.593	0.404	1.02621489807519e-09
AES	7.0890688137209e-14	-0.42570905509199	0.669	0.574	1.39796437006576e-09
BNIP2	1.14342795367414e-13	-0.367720826846075	0.766	0.664	2.2548399246454e-09
CYTH4	2.16455020603666e-13	-0.457842166999553	0.536	0.493	4.2684930063043e-09
GATAD2A	2.47422223097817e-13	-0.45103925959299	0.314	0.337	4.87916623948896e-09
ABCA1	3.5233578864458e-13	-0.285603214991332	0.131	0.196	6.94806175207112e-09
GZF1	4.5313107370451e-13	-0.313676049101653	0.14	0.198	8.93574477345293e-09
ALKBH7	1.0587292604166e-12	-0.447310047771438	0.516	0.468	2.08781410154153e-08
UBE2B	1.17431126623684e-12	-0.400000250102458	0.611	0.541	2.31574181701905e-08
EPB41L4A-AS1	1.33547808931713e-12	-0.400658673041982	0.294	0.324	2.63356279213339e-08
NSA2	1.66882536398517e-12	-0.374207679599488	0.723	0.631	3.29092361777876e-08
CHMP2B	2.56042461430863e-12	-0.421857170500311	0.405	0.4	5.04915733941662e-08
RBPJ	3.01716524341366e-12	-0.429689617231065	0.685	0.595	5.94984986001174e-08
INSIG1	3.59137757109925e-12	-0.541971764551335	0.444	0.426	7.08219657020772e-08
TGIF1	4.24330751839528e-12	-0.401833797808562	0.228	0.272	8.36780242627549e-08
BHLHE40	5.06256423833446e-12	-0.434166678945819	0.457	0.445	9.98337667799555e-08
IFIT2	6.11037035566908e-12	0.302851510056892	0.1	0.053	1.20496503413794e-07
SBDS	6.51217713642143e-12	-0.433062941523025	0.484	0.452	1.28420133130231e-07
RALGDS	7.70831328210973e-12	-0.272527792840605	0.13	0.186	1.52007937923204e-07
TRAF4	7.82860241781265e-12	-0.292081249710508	0.055	0.104	1.54380039679265e-07
TCF25	7.97295432503445e-12	-0.429601281043468	0.709	0.602	1.57226659289679e-07
HCST	9.8462588404379e-12	-0.326255153142485	0.801	0.737	1.94168224333435e-07
EGR2	1.10804303348654e-11	-0.261568682040773	0.058	0.107	2.18506086203547e-07
MAPK6	1.32976321290437e-11	-0.462321946906543	0.441	0.421	2.62229305584742e-07
PLEKHO2	2.88074600221661e-11	-0.505548495630068	0.411	0.395	5.68083111637115e-07
LUCAT1	3.23823001364756e-11	-0.406585671977185	0.113	0.164	6.385789586913e-07
MAPKAPK2	3.52293623819527e-11	-0.463801545224925	0.569	0.504	6.94723026172108e-07
METRNL	3.94739060833635e-11	-0.385628454016758	0.647	0.568	7.78425427963929e-07
ARHGEF2	4.21563926057012e-11	-0.394602200968755	0.24	0.275	8.31324062184428e-07
PQLC1	5.42788112816844e-11	-0.463314713557451	0.465	0.435	1.07037815847482e-06
SELENOK	6.14584451436302e-11	-0.47604551236726	0.541	0.482	1.21196053823239e-06
JMY	7.25949411527969e-11	-0.273226816046866	0.114	0.166	1.43157223953316e-06
WTAP	7.46417960360295e-11	-0.324361026806137	0.64	0.553	1.4719362178305e-06
WDR45B	7.59370699473323e-11	-0.441260701403963	0.377	0.372	1.49747901936139e-06
RCOR1	8.42611877342953e-11	-0.483546961777561	0.312	0.325	1.6616306221203e-06
SLC2A3	1.5054344903234e-10	-0.469079928034711	0.841	0.719	2.96871681491774e-06
ERN1	1.71815363079527e-10	-0.41706463190178	0.236	0.27	3.38819895992826e-06
KLF13	1.96550340004787e-10	-0.436192787490417	0.471	0.437	3.8759727048944e-06
CCND2	2.13339097848e-10	-0.264409617415391	0.116	0.165	4.20704700956256e-06
STK10	2.44210101114824e-10	-0.455250366504589	0.469	0.435	4.81582319398432e-06
UBE2D2	2.51587415881527e-10	-0.327106671444032	0.755	0.645	4.96130384118371e-06
SP3	2.88667147902615e-10	-0.413320275089848	0.395	0.388	5.69251615663958e-06
ARRDC3	3.50206199267405e-10	-0.484529557206647	0.489	0.454	6.90606624955322e-06
ANP32B	6.01563143596838e-10	-0.265318364124982	0.78	0.689	1.18628251917296e-05
TMEM219	7.0492026242437e-10	-0.385054410273312	0.703	0.604	1.39010275750086e-05
ARID4B	7.22160305602011e-10	-0.370484988595537	0.427	0.416	1.42410012264717e-05
ZDHHC7	8.25310974610617e-10	-0.42868943584608	0.338	0.337	1.62751324193214e-05
TLE4	1.0594292988594e-09	-0.461422067696196	0.586	0.517	2.08919457735073e-05
MEX3C	1.14151133150177e-09	-0.31257605481644	0.168	0.212	2.25106034572148e-05
PCGF5	1.72639602153467e-09	-0.412369004364541	0.464	0.428	3.40445295446638e-05
VAPA	2.10721059864917e-09	-0.312603386889379	0.816	0.696	4.15541930053616e-05
PIK3R1	2.40480954489178e-09	-0.403423910167527	0.596	0.525	4.74228442252659e-05
AHR	2.54808530438759e-09	-0.532318278741169	0.612	0.538	5.02482422025234e-05
RAB20	2.91608406075311e-09	-0.462082428698574	0.281	0.298	5.75051776780514e-05
LAPTM4A	3.4074298684233e-09	-0.346468077072507	0.754	0.644	6.71945170053075e-05
CCNY	4.24883103084064e-09	-0.437915734541533	0.461	0.423	8.37869479281774e-05
PRMT9	4.27132512180331e-09	-0.361002526230381	0.156	0.2	8.42305314019613e-05
NLRP1	4.39938719131337e-09	-0.294461930374724	0.132	0.175	8.67559154126997e-05
ZFP91	5.88779314838221e-09	-0.396492997672792	0.3	0.313	0.000116107280886097
PNISR	7.6729201606962e-09	-0.405093174884529	0.611	0.527	0.000151309985568929
RELT	9.30380368672381e-09	-0.479339385819634	0.452	0.413	0.000183471008702194
EIF1B	1.2492760540053e-08	-0.30927574101908	0.622	0.535	0.000246357237849845
GRASP	1.26781784784366e-08	-0.363403051351785	0.241	0.269	0.000250013679594769
SF3B1	1.40007969451046e-08	-0.319428009409425	0.702	0.596	0.000276095715757462
CACUL1	1.48058688427526e-08	-0.409730740549093	0.32	0.323	0.00029197173357908
SMIM26	2.06285855396857e-08	-0.415011740675049	0.529	0.464	0.000406795706842601
C5AR2	2.44311833991445e-08	-0.362651420031325	0.113	0.155	0.000481782936631129
MKRN1	2.78952042671179e-08	-0.376158053208961	0.585	0.503	0.000550093428147565
INAFM2	4.03487867378468e-08	-0.257076276260664	0.102	0.142	0.000795678074470339
AFF4	5.37364525881394e-08	-0.405366725598432	0.429	0.402	0.00105968284503811
MIDN	5.55289140320685e-08	-0.271800948156628	0.859	0.751	0.00109503018471239
MAPK1IP1L	8.4583624496703e-08	-0.393747357059794	0.521	0.457	0.00166798907507498
HACD4	1.01916096057519e-07	-0.425424108038974	0.505	0.452	0.00200978541425427
USP15	1.02228450738384e-07	-0.350167302647761	0.574	0.506	0.00201594504856092
MAFG	1.04235963144072e-07	-0.457934163680023	0.362	0.353	0.0020555331932011
GRK2	1.05668528883185e-07	-0.386469380425953	0.62	0.527	0.0020837833895764
COX7A2L	1.1101528717324e-07	-0.327377848803983	0.656	0.552	0.0021892214630563
CDA	1.30630479655345e-07	-0.468181576901092	0.364	0.359	0.00257603305880341
TSPYL1	1.54676349774293e-07	-0.356544917497982	0.236	0.257	0.00305021761754906
NRROS	1.71037961847803e-07	-0.290320245867374	0.137	0.173	0.00337286860763867
BACH1	1.8282691247529e-07	-0.372278752198393	0.735	0.626	0.00360534671401272
USP36	2.61250784352453e-07	-0.270457005122107	0.149	0.183	0.00515186546743038
CHSY1	2.61536068371148e-07	-0.370478404565173	0.151	0.183	0.00515749126827904
AKIRIN1	2.7518854012064e-07	-0.373951882253135	0.39	0.372	0.00542671801117902
ADNP2	2.80431074211865e-07	-0.372147731609761	0.22	0.243	0.00553010078345798
ELL	3.299441066316e-07	-0.339456807666502	0.205	0.231	0.00650649778277516
PJA2	3.33759644486031e-07	-0.355871717587219	0.595	0.517	0.00658174018926453
CASP4	3.77089199983673e-07	-0.375296313074116	0.528	0.465	0.00743619902367804
TSC22D2	3.99212440653118e-07	-0.30265715335607	0.189	0.218	0.00787246932967949
PFKFB3	4.81715234304722e-07	-0.402692258589912	0.403	0.384	0.00949942442048912
THRA	6.71768851498225e-07	-0.285953507942725	0.138	0.171	0.013247281751545
FXR1	6.73547471898512e-07	-0.386699063702635	0.468	0.419	0.0132823561458387
MAP2K3	7.09002202104357e-07	-0.30703345787102	0.658	0.551	0.0139815234254979
DNTTIP2	7.42049087871634e-07	-0.402263655654637	0.538	0.463	0.0146332080128286
HSD17B11	1.63644702221598e-06	-0.373456934720408	0.474	0.426	0.0322707352780991
SLC23A2	1.65499905348948e-06	-0.262933974584285	0.089	0.122	0.0326365813348126
CPEB4	1.68223644419709e-06	-0.435676405155133	0.519	0.451	0.0331737026795667
NFAT5	2.46756340537533e-06	-0.368078236473373	0.282	0.29	0.0486603503540015
KMT2C	2.50112237666075e-06	-0.429894434384696	0.443	0.4	0.0493221332677499
IL1B	2.57911562252565e-06	-0.367132438394523	0.307	0.324	0.0508601600762058
TNFRSF1B	2.91831307066959e-06	-0.278448335063202	0.753	0.655	0.0575491337536043
NUP214	3.26540329800548e-06	-0.406366152742897	0.491	0.435	0.0643937530366681
TRAPPC6A	3.30337641273011e-06	-0.256449349861249	0.157	0.187	0.0651425828590379
CTDNEP1	3.44695675604995e-06	-0.329216846871881	0.6	0.511	0.067973987229305
ARL8A	3.55399345813479e-06	-0.363717488073291	0.545	0.469	0.070084750994418
PDCD4	3.61374631576926e-06	-0.343460382256752	0.323	0.326	0.0712630773469698
NR1H2	4.04061064015281e-06	-0.370460907462382	0.386	0.36	0.0796808418238134
GNA12	4.12823318092931e-06	-0.307546226012404	0.213	0.234	0.0814087583279259
CCNH	4.22166557966336e-06	-0.291392915533877	0.19	0.214	0.0832512452309615
QKI	4.93868362235428e-06	-0.313266289918616	0.731	0.614	0.0973908410328264
SH3BP5	6.63627276472404e-06	-0.341323457226529	0.363	0.347	0.130867298920358
CHMP4B	7.48562867741267e-06	-0.313870491077234	0.654	0.546	0.147616597518578
YTHDC1	7.49733307133242e-06	-0.393702350921293	0.397	0.369	0.147847408166675
DUSP6	8.01639397147467e-06	-0.50918164885507	0.804	0.664	0.158083289117481
RSL1D1	8.36657042817131e-06	-0.338877723084933	0.592	0.492	0.164988768843538
ZBTB7A	9.10193331771709e-06	-0.346610709809011	0.676	0.567	0.179490125025381
PDE4A	9.36349986959007e-06	-0.329115529646429	0.186	0.209	0.184648217428316
NECAP1	1.0587209133688e-05	-0.288416316469632	0.204	0.226	0.208779764116327
HNRNPH3	1.13134719653659e-05	-0.266937347151599	0.69	0.582	0.223101667157015
OSGIN2	1.17801482601665e-05	-0.337593601265494	0.251	0.26	0.232304523690484
VPS51	1.18657488480111e-05	-0.324666724465044	0.28	0.282	0.233992567282779
SPAG9	1.20226159052753e-05	-0.369212579071775	0.381	0.357	0.23708598565203
DNAJC4	1.22828867005579e-05	-0.403451719241401	0.308	0.298	0.242218525735003
RNF11	1.38721481532816e-05	-0.343098805626096	0.392	0.361	0.273558761582712
EVI2A	1.63316524769917e-05	-0.435288492788049	0.328	0.316	0.322060186846276
ZNF787	1.63366558720918e-05	-0.354851097104973	0.34	0.323	0.32215885379765
KDM7A	1.67466554037779e-05	-0.347140330562161	0.216	0.232	0.330244044562499
PGLS	1.7899331892137e-05	-0.260890329222575	0.8	0.675	0.352974824912941
USP16	1.89417808704846e-05	-0.412905693804537	0.435	0.393	0.373531918765956
HNRNPUL1	1.99853143942187e-05	-0.360511277702413	0.56	0.473	0.394110399853992
TNFRSF14	2.18064175071047e-05	-0.338828712204197	0.338	0.327	0.430022553240105
NDEL1	2.45198832807228e-05	-0.295075228565983	0.149	0.174	0.483532098295854
NFKB2	2.58190189350336e-05	-0.28115380272525	0.172	0.194	0.509151053398862
CSNK1A1	2.74164682802794e-05	-0.326148901365704	0.715	0.586	0.540652754487109
ZBTB21	2.97307083528276e-05	-0.29204763809736	0.163	0.186	0.58628956871776
HK2	3.01547607520145e-05	-0.287364379754133	0.093	0.12	0.594651882029726
RAB1A	3.47981253687673e-05	-0.32407791424237	0.658	0.544	0.686219032272091
PCIF1	3.58646802455301e-05	-0.396102532077996	0.506	0.433	0.707251494441853
RHOQ	3.58697564765393e-05	-0.367487495568435	0.589	0.494	0.707351597717355
YTHDF3	3.76604548391251e-05	-0.352732038924469	0.349	0.33	0.742664169427547
TTC3	3.90975165574005e-05	-0.350261324487161	0.333	0.323	0.771003026511938
SERPINB2	4.19625975664858e-05	-0.52799136034001	0.128	0.154	0.8275024240111
CIR1	4.23483772835185e-05	-0.370884502173201	0.488	0.432	0.835110000030985
UXT	4.68379368432377e-05	-0.277236354937933	0.727	0.589	0.923644114548647
GPAT3	4.75018265348485e-05	-0.267848714078735	0.115	0.143	0.936736019267212
TPD52L2	4.95599494663473e-05	-0.374786670170415	0.425	0.377	0.977322203476369
UBXN1	6.48225852898996e-05	-0.314879202213354	0.541	0.462	1
NLRP3	7.14878004346731e-05	-0.397692851600617	0.455	0.403	1
ZNF292	8.21648272840569e-05	-0.330449092978743	0.282	0.282	1
MKNK2	9.0074569702987e-05	-0.35165095528251	0.338	0.32	1
RNF138	0.000103475495711345	-0.399075024104605	0.39	0.356	1
TAF1D	0.000120583761774869	-0.292661160405707	0.308	0.301	1
HMGN3	0.000132571876155446	-0.326992471497993	0.494	0.435	1
BAZ2A	0.000135728149326163	-0.349879894331235	0.345	0.325	1
CYTH1	0.000156463961491063	-0.364340009335211	0.466	0.408	1
RAF1	0.00015918990557698	-0.410155634041904	0.315	0.302	1
PURB	0.000168779349184632	-0.343902382637307	0.32	0.305	1
SLC25A36	0.000172228308779774	-0.355292938995641	0.378	0.349	1
PTPN7	0.000181466475159631	-0.363347212012681	0.229	0.238	1
POGZ	0.000184157532256151	-0.274039248241484	0.171	0.188	1
KDM3A	0.000191733667434068	-0.298021929015676	0.18	0.194	1
BCL6	0.000204931931762846	-0.376678601403193	0.525	0.451	1
SCAF11	0.000214672712099691	-0.337794479128726	0.636	0.526	1
PSME4	0.000247980524841532	-0.348462525064504	0.297	0.288	1
BCLAF1	0.000248165950473444	-0.251071960597312	0.75	0.613	1
DCP1A	0.00025024715358779	-0.317300155949737	0.291	0.286	1
MBP	0.000306590831098937	-0.324778288549601	0.34	0.323	1
MID1IP1	0.000318824035371972	-0.416320041294295	0.286	0.276	1
CYP1B1	0.000351323762833464	-0.519341211027657	0.529	0.371	1
SORL1	0.000394121583094676	-0.413731778581694	0.338	0.317	1
WAC	0.000395227998757862	-0.338994175907529	0.595	0.498	1
ZC3H15	0.000443149347890657	-0.284038358111717	0.681	0.558	1
IER5	0.000450454324813724	-0.253271642651563	0.672	0.582	1
ID2	0.000454063085205309	-0.367624602594445	0.855	0.737	1
SAP30BP	0.00055332679529976	-0.316517000850585	0.318	0.302	1
CHD2	0.000572062494525587	-0.284811979973456	0.38	0.346	1
RXRA	0.000614558728956549	-0.368640479225648	0.546	0.454	1
BRD2	0.000689615797352847	-0.309554784045374	0.492	0.42	1
ELF4	0.000716258294030539	-0.323902121799835	0.279	0.27	1
ZNF580	0.000718502769485937	-0.318255239939951	0.288	0.277	1
DSE	0.000900798098844501	-0.250459892589962	0.457	0.326	1
PPIG	0.00106243875186763	-0.384350397725294	0.423	0.375	1
RNPS1	0.00108250437580861	-0.313268575333344	0.54	0.451	1
MAP3K1	0.00109476821772076	-0.366489432037485	0.639	0.524	1
IFNGR2	0.0010950361063568	-0.320541336147717	0.789	0.647	1
SSFA2	0.00130850079015867	-0.320555822340794	0.301	0.286	1
OGFRL1	0.00133483745371186	-0.372091868630057	0.477	0.404	1
MGAT1	0.00136248145067957	-0.306712515193675	0.679	0.548	1
EMD	0.00142904054903804	-0.363135272911323	0.401	0.349	1
MTHFR	0.00160649601258944	-0.33105998803944	0.208	0.213	1
CDC40	0.0016391317927955	-0.376711158222975	0.555	0.462	1
MNT	0.00172154801144472	-0.344502068452023	0.293	0.276	1
AHCTF1	0.00179805711049062	-0.300947288827233	0.23	0.234	1
FBXL5	0.00180885494357979	-0.389980951377612	0.468	0.397	1
GGA2	0.00225362677301473	-0.288051276635142	0.223	0.225	1
CERK	0.0023379820408724	-0.268205782826288	0.166	0.177	1
RAB8B	0.00279866341113522	-0.33230145612279	0.469	0.403	1
CHKA	0.00292881527920911	-0.259753437149138	0.176	0.184	1
JOSD1	0.00305002914930497	-0.292860250152462	0.286	0.273	1
STK4	0.00313759737343996	-0.324397089258952	0.608	0.496	1
TMEM127	0.00371561000043519	-0.349626040625398	0.359	0.323	1
PRPF40A	0.00392461676679288	-0.29722509813065	0.621	0.51	1
RLF	0.0041020418404401	-0.30553008587866	0.236	0.235	1
AC025171.3	0.00429878152379495	-0.263365921669694	0.11	0.125	1
PLK3	0.00444264813054002	-0.325566937210292	0.443	0.382	1
HECA	0.00462190580503563	-0.345034707947187	0.488	0.412	1
ZRANB1	0.00531650742301742	-0.30366128034785	0.194	0.197	1
EIF3D	0.00539977988298986	-0.271232732337166	0.555	0.451	1
SMAD7	0.0056690860959972	-0.266710928193402	0.195	0.199	1
BCL7B	0.00570478223113721	-0.31573252799135	0.538	0.443	1
SRSF10	0.00616391174500735	-0.330016545305778	0.521	0.436	1
LDHB	0.00670291220109649	-0.339420443139534	0.475	0.405	1
EIF4A2	0.00672581280485952	-0.294276188148037	0.49	0.416	1
EIF3A	0.00741031269983103	-0.322086992018747	0.581	0.477	1
PPP1R2	0.00751608801438703	-0.292919189421165	0.569	0.461	1
FNBP4	0.00755081985812992	-0.289381842096077	0.357	0.321	1
CREBBP	0.00777241461116385	-0.314103868851258	0.326	0.297	1
CDC42EP3	0.00845867142901117	-0.371636484980547	0.608	0.486	1
ATP6V0A1	0.009178250748872	-0.400897530971939	0.301	0.277	1
NMD3	0.00952965304490371	-0.309609114556946	0.252	0.243	1
PSMG2	0.00983271452821415	-0.296818789873553	0.404	0.349	1
PABPN1	0.0098693219498633	-0.300965506848523	0.444	0.382	1
PQBP1	0.0104516155927057	-0.306817410827381	0.323	0.293	1
UBAC2	0.0105222270478506	-0.369754530736497	0.257	0.243	1
WDR82	0.0106973550498477	-0.353437280955877	0.428	0.367	1
AC245128.3	0.011471607522799	-0.423045717059192	0.397	0.348	1
TAX1BP1	0.0114934918785355	-0.268328693766736	0.702	0.565	1
STX3	0.0125710438025902	-0.300366567439229	0.216	0.215	1
GGNBP2	0.0147639144080816	-0.268394312352448	0.661	0.531	1
SNW1	0.0150123481697325	-0.319603692173804	0.415	0.357	1
APEX1	0.0152094141613429	-0.261506677154817	0.377	0.335	1
BORCS7	0.0169715862309054	-0.29412057261947	0.348	0.31	1
EREG	0.0171821997155749	-0.636806974181752	0.29	0.283	1
RHOC	0.0183872878384178	-0.319696530526184	0.31	0.244	1
PELI2	0.0184046629311952	-0.280660218578269	0.197	0.194	1
RWDD1	0.019665990349832	-0.31258373074653	0.595	0.487	1
NRIP1	0.0201368461115788	-0.283960046985829	0.647	0.532	1
SLC9A3R1	0.0209605462562487	-0.376843303326929	0.38	0.333	1
TMEM170B	0.0212670559277333	-0.419967827428277	0.483	0.402	1
HSPA9	0.0253187150917276	-0.301650411964984	0.473	0.393	1
RCC2	0.0253366681841947	-0.264488805399444	0.263	0.246	1
MALT1	0.0277648228575075	-0.253595283287499	0.214	0.211	1
ZNF644	0.027935046961224	-0.274601844670352	0.313	0.289	1
ALDH2	0.0280160684037892	-0.274378784292812	0.659	0.542	1
MOB3A	0.0280273034083884	-0.331983861214452	0.431	0.366	1
TRIM38	0.0289544817364398	-0.368735899946311	0.382	0.332	1
HERPUD1	0.0294272440265106	-0.3065360131439	0.699	0.557	1
OSER1	0.0297837238746226	-0.281765710516831	0.336	0.302	1
IST1	0.031881673658213	-0.3380000930382	0.408	0.348	1
ARID3B	0.0327835795435844	-0.275256856768589	0.165	0.168	1
MLF2	0.0335037714474623	-0.341888598542369	0.493	0.405	1
WBP11	0.0341844136655041	-0.334667454016726	0.428	0.362	1
SEC14L1	0.0350906746298412	-0.268593870844081	0.498	0.426	1
SOX4	0.0361347977291934	-0.478128744540529	0.39	0.336	1
PHIP	0.0414999432274877	-0.378851896316548	0.429	0.365	1
ARIH1	0.0419354603226073	-0.286745958899202	0.241	0.228	1
PPM1A	0.0424546033153243	-0.301845804119716	0.311	0.279	1
CSF2RA	0.0437698211390686	-0.318374117066224	0.299	0.273	1
ARF5	0.0453018343986541	-0.260941953026131	0.688	0.543	1
SNN	0.0457820179590458	-0.298283433902965	0.409	0.357	1
IRF2BPL	0.0497295734124324	-0.318541143131418	0.318	0.281	1
RREB1	0.0530597783701159	-0.337082381981085	0.343	0.301	1
MIOS	0.054445623313913	-0.250500252793197	0.192	0.19	1
RNF166	0.0556245264883268	-0.286298880577758	0.485	0.399	1
TMEM123	0.0589212740415506	-0.252448046929672	0.651	0.523	1
ZNF281	0.065873945163935	-0.254572233245917	0.237	0.224	1
RICTOR	0.0742566032627321	-0.283840061288252	0.371	0.327	1
GPATCH2L	0.0794621558770115	-0.25956682062461	0.259	0.241	1
SCAMP4	0.0807280245427736	-0.281221831939489	0.221	0.207	1
BRAF	0.0849219992094625	-0.275354276295466	0.243	0.228	1
UBXN7	0.0852703206482044	-0.281308531017804	0.234	0.22	1
ZMYM2	0.0858791296275686	-0.281678576149963	0.312	0.279	1
MPC2	0.0872080287635326	-0.26841419789634	0.357	0.308	1
NUP58	0.0908313205375565	-0.31361517699548	0.248	0.231	1
RNMT	0.0977883836542078	-0.318145644559764	0.479	0.396	1
ATP13A3	0.098837347993727	-0.30168541765877	0.469	0.353	1
RFLNB	0.115111567447928	-0.454509961317116	0.527	0.43	1
NKTR	0.115898116616022	-0.305851534855369	0.422	0.358	1
APP	0.121334719720385	-0.320307197677249	0.317	0.245	1
NAAA	0.121907851586175	-0.280207210257734	0.436	0.372	1
RAB5A	0.129491428303896	-0.287297751242675	0.4	0.335	1
ERGIC3	0.139623873769842	-0.279983594642694	0.444	0.364	1
PPP1R18	0.139721154020392	-0.2818081874961	0.622	0.495	1
ARID1A	0.150025765177163	-0.337425430135463	0.409	0.343	1
SNX30	0.151514844349767	-0.297480385818224	0.235	0.215	1
NIPBL	0.151540112127049	-0.303791175165025	0.4	0.337	1
PNPLA2	0.152195849790634	-0.327928696924847	0.365	0.308	1
SNRK	0.157040723056262	-0.284289720589917	0.29	0.262	1
PPP4R3A	0.15964657184267	-0.316589868802938	0.505	0.41	1
CDKN1C	0.17203126985047	-0.578741158135339	0.215	0.208	1
TRPS1	0.172828900769074	-0.353074494002757	0.267	0.241	1
USP4	0.175154219055605	-0.30722720049379	0.284	0.251	1
AMFR	0.178517433308857	-0.259777491186397	0.243	0.222	1
FCAR	0.178745904464801	-0.378988794076866	0.244	0.222	1
LEPROT	0.178905662233441	-0.272843894011425	0.514	0.384	1
SASH3	0.18086206775457	-0.330903293367142	0.568	0.451	1
LENG8	0.182775862127228	-0.329052087312276	0.474	0.388	1
UBE2G1	0.187054013067687	-0.288740215358807	0.26	0.234	1
USP22	0.193870871391585	-0.288341951540284	0.285	0.251	1
RAPGEF1	0.195086961841087	-0.260779661807791	0.324	0.282	1
FAR1	0.196901015953599	-0.285868492555513	0.374	0.289	1
REST	0.19916797081506	-0.278628315923778	0.421	0.354	1
ASB8	0.200836065881217	-0.274417991170322	0.371	0.287	1
ORAI2	0.203508259899583	-0.299835237916609	0.258	0.234	1
TNFRSF1A	0.20501257366717	-0.267860583858915	0.356	0.275	1
H1F0	0.206863472025683	-0.301665184460951	0.334	0.268	1
SNHG9	0.207450433363224	-0.311956032530329	0.503	0.41	1
ANPEP	0.21626248636195	-0.344693837826671	0.569	0.421	1
PAFAH1B2	0.229220958946638	-0.260517818505797	0.48	0.364	1
CTDSP2	0.231893533735406	-0.257914433719012	0.385	0.296	1
SERTAD1	0.242131335651116	-0.281955838213735	0.393	0.334	1
IL6R	0.2501541043146	-0.299678723683876	0.237	0.214	1
COG3	0.253634985743255	-0.296029387701123	0.358	0.307	1
SH2B3	0.258767924690693	-0.292353596397651	0.475	0.384	1
LMO2	0.259936923050467	-0.296757578242271	0.621	0.483	1
ANKRD13D	0.27322237058535	-0.317020984438311	0.33	0.284	1
TMEM170A	0.277710296189906	-0.275692145965611	0.287	0.255	1
MCUB	0.280875761543965	-0.259302068019603	0.472	0.386	1
GINM1	0.313888861915449	-0.253396170581103	0.271	0.24	1
TET2	0.341833961597302	-0.278326031234379	0.456	0.375	1
EHD4	0.347506997564662	-0.343046380814442	0.47	0.378	1
TOB1	0.369424553377515	-0.306901929064334	0.452	0.365	1
CHRAC1	0.372213650620234	-0.252555387275238	0.343	0.295	1
MAP7D1	0.396828731373005	-0.275799291620465	0.432	0.352	1
VEZF1	0.403490117681936	-0.280418221106604	0.333	0.285	1
APH1A	0.406301883194788	-0.260457923830617	0.506	0.402	1
FAM133B	0.40642205977656	-0.295764633702424	0.562	0.45	1
MED13	0.407140152636937	-0.253880370679953	0.297	0.257	1
SERTAD2	0.419889459506164	-0.256359607405397	0.477	0.366	1
ADIPOR1	0.430120454280165	-0.281043354631939	0.421	0.326	1
ZFHX3	0.44010292905875	-0.320971752750293	0.328	0.282	1
RBM22	0.444906069849887	-0.254023026962926	0.276	0.241	1
CNIH1	0.448586907504099	-0.271787071147053	0.434	0.35	1
RTF1	0.452671013671913	-0.281232157856209	0.485	0.391	1
ARID1B	0.461140237286132	-0.259793384384162	0.386	0.324	1
DYRK1A	0.478368151717441	-0.264044323801297	0.373	0.31	1
ABHD2	0.499968659910171	-0.290898592089008	0.322	0.257	1
RBM5	0.525313994621881	-0.253790773998205	0.376	0.298	1
BRD4	0.556256061971281	-0.277514374136385	0.466	0.374	1
CELF1	0.576738320786565	-0.264670672076145	0.404	0.32	1
KDM2A	0.581641653836861	-0.264793798375796	0.453	0.364	1
AMD1	0.609342445950669	-0.264238851861441	0.552	0.425	1
SPTY2D1	0.664911620076323	-0.259512294920411	0.349	0.292	1
SLC11A1	0.673000939149851	-0.317007051009055	0.72	0.547	1
ETV6	0.705436661499005	-0.292470387095711	0.333	0.277	1
SUPT6H	0.709267109948084	-0.254199572444831	0.227	0.2	1
CXCL2	0.734364010224277	-0.554835142185472	0.339	0.281	1
SRSF4	0.744453687241509	-0.254968342963607	0.474	0.377	1
RBM33	0.76834292901586	-0.253091487458642	0.352	0.292	1
DPP7	0.777197513304897	-0.255070146714721	0.517	0.408	1
CUTA	0.792369462945671	-0.261716402799078	0.54	0.422	1
MTMR6	0.797178545997863	-0.295022627203119	0.331	0.277	1
MAP3K3	0.802807139149811	-0.302322545911834	0.352	0.288	1
SLC38A2	0.804870377188066	-0.262190975282207	0.473	0.384	1
GID8	0.817154514552867	-0.266956604899944	0.389	0.315	1
ING1	0.821878172713195	-0.274997963953675	0.251	0.216	1
PLEKHB2	0.822666985573956	-0.268999292898673	0.586	0.451	1
TLNRD1	0.826108299954502	-0.302621184404938	0.369	0.303	1
BFAR	0.837656356026118	-0.268773235659932	0.296	0.248	1
LMNA	0.83934381131333	-0.281351547121561	0.511	0.425	1
ATG4B	0.843969354080348	-0.270093640272159	0.208	0.183	1
CCDC50	0.863651141174256	-0.29510929993633	0.209	0.186	1
PNRC2	0.883640067968178	-0.266108639210812	0.453	0.353	1
KANSL1	0.898622040700844	-0.252015844348293	0.36	0.294	1
SRSF11	0.920543527930739	-0.279770117335893	0.482	0.38	1
PTGER4	0.92532591822504	-0.337673222187966	0.414	0.337	1
SLC15A3	0.926394414034722	-0.2649429129854	0.533	0.413	1
PNN	0.939533110505523	-0.257755693005597	0.384	0.316	1
TRA2A	0.982371432040253	-0.260776700606735	0.426	0.34	1
