# Supplementary material for: Identification of new co-diagnostic genes for sepsis and metabolic syndrome using single-cell data analysis and machine learning algorithms
Source: Front Genet. 2023 Mar 16;14:1129476. doi: 10.3389/fgene.2023.1129476 (PMC10060809; doi:10.3389/fgene.2023.1129476)
Supplement: Supplementary file 12 [file DataSheet5.CSV]

cluster0	cluster1	cluster2	cluster3	cluster4	cluster5	cluster6	cluster7	cluster8	cluster9	cluster10	cluster11	cluster12	cluster13	cluster14	cluster15	cluster16	cluster17	cluster18	cluster19	cluster20
IGHM	IGHM	IL7R	LYZ	GNLY	CCL5	CXCL8	CD8B	IL7R	CD79A	LST1	PPBP	CST3	DUSP4	IGHD	ISG15	CD177	MALAT1	PLD4	HBA1	IGHA2
CD79A	IGHD	LEPROTL1	S100A9	GZMB	GZMK	S100A8	LINC02446	ZFP36L2	IGKC	AIF1	PF4	LYZ	IL32	IGHM	IGHM	MMP9	SYNE1	SERPINF1	HBD	IGHG4
IGHD	IGKC	LDHB	MAFB	NKG7	LYAR	G0S2	LEPROTL1	LTB	IGHA1	IFITM3	NRGN	ANXA2	CD3D	CD79A	IFI44L	S100P	KLRD1	ITM2C	CA1	IGHA1
CD74	CD79A	PIK3IP1	FCN1	FGFBP2	CMC1	S100A12	LDHB	TNFAIP3	MS4A1	CDKN1C	GNG11	CD163	TRAC	IGKC	STMN1	CYSTM1	PRF1	JCHAIN	AHSP	IGHG1
IGKC	IGLC2	MAL	VCAN	CCL4	NKG7	S100A9	CD3D	JUNB	HLA-DPB1	COTL1	CAVIN2	LGALS1	CD3G	MS4A1	IFI6	CSF3R	SYNE2	APP	ALAS2	JCHAIN
HLA-DQB1	HLA-DQB1	TCF7	LGALS3	GZMA	KLRB1	RETN	NOSIP	TRAC	CD74	FCGR3A	RGS18	TXN	CLDND1	LINC00926	PSME2	S100A12	CELF2	UGCG	HBM	IGHG2
HLA-DRB1	PARP14	TSHZ2	CEBPD	CST7	GNLY	NAMPT	RPS4Y1	DDIT4	HLA-DPA1	SERPINA1	TUBB1	S100A9	TRBC2	IGLC3	MTRNR2L8	S100A8	XIST	CCDC50	SNCA	IGHG3
IGLC2	IGLC3	NOSIP	LGALS1	CCL5	DUSP2	LYZ	IL7R	HSPA8	HLA-DRA	S100A11	GP9	HLA-DPB1	CD52	FOXP1	ISG20	ALOX5AP	PPP2R5C	C12orf75	HBA2	IGKC
IGLC3	CD74	LEF1	PSAP	CTSW	CTSW	CEBPD	TCF7	RGCC	IGLC2	FTL	HIST1H2AC	HLA-DQA1	LTB	TNFAIP3	IGKC	S100A9	NKTR	PPP1R14B	HBB	IGLC3
HLA-DRA	MS4A1	CD3D	S100A8	GZMH	GZMH	MAFB	NELL2	ANXA1	IGLC3	FCER1G	CLU	HLA-DPA1	TRBC1	PDCD4	TUBA1B	IFITM2	ATM	PTGDS	SLC25A37	IGLC2
