# Supplementary material for: Identification of new co-diagnostic genes for sepsis and metabolic syndrome using single-cell data analysis and machine learning algorithms
Source: Front Genet. 2023 Mar 16;14:1129476. doi: 10.3389/fgene.2023.1129476 (PMC10060809; doi:10.3389/fgene.2023.1129476)
Supplement: Supplementary file 14 [file DataSheet1.CSV]

CYP2U1
KIAA1147
SSBP2
NR3C2
FBXO21
PCYOX1
ETS1
BCOR
ZBTB4
MAP3K14
LRPPRC
ITPR1
AUTS2
DET1
XPO4
RNMT
SLC16A10
SPTBN1
BTBD11
CELSR1
TULP4
ELP2
WRN
ZNF331
JARID2
SLC30A4
SIGLEC6
FOXO1
NHS
SMAD3
ZNF320
PAFAH2
TNFRSF21
USP11
TDP1
PURA
ZNF329
DIS3L
ZIK1
ZNF10
KCTD7
ZNF548
PDP2
SKI
LUZP1
GSPT2
ABL1
ARHGAP21
AGPAT5
ZNF773
CBLB
SERPINE2
EARS2
PALB2
TOP1MT
CLOCK
FLNB
SCML4
DLL1
MTSS1
WDR43
WDR17
ALDH1B1
SLC25A36
CLEC2D
PDE3B
ZNF614
SCML1
RASSF6
ZNF577
SLC12A2
RIPK4
ABCE1
PMP22
CNN3
ZNF571
ALDH1A1
ACSL6
CA6
DCBLD2
BAIAP2
ACSM3
GPR18
RAPH1
CD300LB
HDC
SLFN13
HSPH1
ICOSLG
CXCR6
