# Supplementary material for: Identification of new co-diagnostic genes for sepsis and metabolic syndrome using single-cell data analysis and machine learning algorithms
Source: Front Genet. 2023 Mar 16;14:1129476. doi: 10.3389/fgene.2023.1129476 (PMC10060809; doi:10.3389/fgene.2023.1129476)
Supplement: Supplementary file 15 [file DataSheet2.CSV]

TLR5
BATF
CASP4
GAPDH
TPST2
CST7
STOM
ARPC1B
EDEM2
MTX1
UBE2F
NARF
LGALS1
ZMAT5
MICAL1
TBCB
BLOC1S1
AP1S1
MAD2L2
GALK1
GMFG
CFLAR
LMAN2
CD53
ATP6V0E1
DERL2
PLAC8
MUC1
CCDC17
COX6A1
MRPL51
MLKL
PSTPIP1
FLOT2
AURKAIP1
ARPC4
RNF167
TAF10
NANS
DAD1
MT1F
RHBDF2
HOOK2
ZNF787
GPR137
DTNBP1
GBA
ATP6V1D
EXOC6
RAB4B
DYNLRB1
CLTB
ILK
HTRA2
MCTS1
FES
SLC12A9
RFXANK
TIMM17B
VAV1
AP2S1
RABAC1
BAD
PYCARD
TMEM144
SLC26A6
BLVRA
TRAPPC1
THBS3
UROD
FERMT3
MSRB2
THOC5
SLC25A20
LYG1
SERF2
LSM10
PGAM1
TMSB10
GPSM3
NBEAL2
VAMP8
PARP10
TMEM91
SHISA5
TNIP1
CUEDC2
COPE
IGFBP7
NUCB1
DYNLL1
PINK1
STX8
LY6G5C
CD151
CHMP2A
TFDP1
TAF7
UBC
IMPDH1
RAC2
LRP10
PFDN5
TRIM69
CDC34
ACSS2
TUBA1A
EAF2
PNPLA6
JSRP1
CD48
ASGR1
EHD1
TSTA3
P4HA1
APBB1IP
ITGB2
LYL1
PRAM1
UBB
BCL2L1
APCDD1
